# Supplementary material for: Multiomic Analyses Reveal the Molecular Mechanisms of Arid Adaptation in a Desert Rodent Species
Source: Mol Biol Evol. 2025 Sep 17;42(10):msaf230. doi: 10.1093/molbev/msaf230 (PMC12502661; doi:10.1093/molbev/msaf230)
Supplement: msaf230_Supplementary_Data [file msaf230_supplementary_data.zip]

Archive with 2 entries (2 files):
- Supplementary materials.pdf
- Supplementary Table 14.xlsx
