# Supplementary material for: Multiomic Analyses Reveal the Molecular Mechanisms of Arid Adaptation in a Desert Rodent Species
Source: Mol Biol Evol. 2025 Sep 17;42(10):msaf230. doi: 10.1093/molbev/msaf230 (PMC12502661; doi:10.1093/molbev/msaf230)
Supplement: msaf230_Supplementary_Data [file msaf230_supplementary_data.zip › Supplementary Table 14.xlsx]

## Sheet: expansion GO Enrichment
GO_ID	GO_Term	GO_Class	Pvalue	AdjustedPv	GeneID
GO:0008792	arginine decarboxylase activity	MF	4.58062e-224	7.32899e-221	evm.model.chr21.1038,evm.model.chr21.1094,evm.model.chr21.1235,evm.model.chr21.1265,evm.model.chr21.1286,evm.model.chr21.1348,evm.model.chr21.1361,evm.model.chr21.1379,evm.model.chr21.1510,evm.model.chr21.1537,evm.model.chr21.1546,evm.model.chr21.1549,evm.model.chr21.1556,evm.model.chr21.1569,evm.model.chr21.1605,evm.model.chr21.1648,evm.model.chr21.1660,evm.model.chr21.285,evm.model.chr21.302,ev…
GO:0046872	metal ion binding	MF	1.76234e-188	1.34273e-186	evm.model.chr10.3236,evm.model.chr12.2070,evm.model.chr12.2264,evm.model.chr13.2563,evm.model.chr14.2182,evm.model.chr16.1920,evm.model.chr16.2379,evm.model.chr17.2021,evm.model.chr17.2044,evm.model.chr19.157,evm.model.chr19.980,evm.model.chr20.593,evm.model.chr21.1035,evm.model.chr21.1038,evm.model.chr21.1051,evm.model.chr21.1054,evm.model.chr21.1055,evm.model.chr21.1083,evm.model.chr21.1085,evm…
GO:0016831	carboxy-lyase activity	MF	1.09498e-159	4.07435e-158	evm.model.chr21.1038,evm.model.chr21.1094,evm.model.chr21.1235,evm.model.chr21.1265,evm.model.chr21.1286,evm.model.chr21.1348,evm.model.chr21.1361,evm.model.chr21.1379,evm.model.chr21.1510,evm.model.chr21.1537,evm.model.chr21.1546,evm.model.chr21.1549,evm.model.chr21.1556,evm.model.chr21.1569,evm.model.chr21.1605,evm.model.chr21.1648,evm.model.chr21.1660,evm.model.chr21.285,evm.model.chr21.302,ev…
GO:0003676	nucleic acid binding	MF	3.30644e-126	1.1256e-124	evm.model.chr10.3236,evm.model.chr12.2070,evm.model.chr12.2264,evm.model.chr13.2563,evm.model.chr14.2182,evm.model.chr16.1920,evm.model.chr16.2379,evm.model.chr17.2044,evm.model.chr19.157,evm.model.chr19.980,evm.model.chr20.593,evm.model.chr21.1038,evm.model.chr21.1051,evm.model.chr21.1054,evm.model.chr21.1083,evm.model.chr21.1085,evm.model.chr21.1086,evm.model.chr21.1094,evm.model.chr21.1096,evm…
GO:0004221	ubiquitin thiolesterase activity	MF	2.13478e-119	6.56855e-118	evm.model.chr12.16,evm.model.chr15.2172,evm.model.chr17.2020,evm.model.chr19.155,evm.model.chr21.1060,evm.model.chr21.1082,evm.model.chr21.1092,evm.model.chr21.10,evm.model.chr21.1120,evm.model.chr21.1149,evm.model.chr21.1197,evm.model.chr21.1228,evm.model.chr21.1276,evm.model.chr21.1375,evm.model.chr21.1458,evm.model.chr21.1505,evm.model.chr21.1524,evm.model.chr21.1528,evm.model.chr21.1529,evm.m…
GO:0043167	ion binding	MF	5.73692e-87	1.41216e-85	evm.model.chr10.3236,evm.model.chr12.2070,evm.model.chr12.2264,evm.model.chr13.2563,evm.model.chr14.2182,evm.model.chr16.1920,evm.model.chr16.2379,evm.model.chr17.2021,evm.model.chr17.2044,evm.model.chr19.157,evm.model.chr19.980,evm.model.chr20.593,evm.model.chr21.1035,evm.model.chr21.1038,evm.model.chr21.1051,evm.model.chr21.1054,evm.model.chr21.1055,evm.model.chr21.1083,evm.model.chr21.1085,evm…
GO:0016829	lyase activity	MF	1.17326e-66	2.47002e-65	evm.model.chr21.1038,evm.model.chr21.1094,evm.model.chr21.1235,evm.model.chr21.1265,evm.model.chr21.1286,evm.model.chr21.1348,evm.model.chr21.1361,evm.model.chr21.1379,evm.model.chr21.1510,evm.model.chr21.1537,evm.model.chr21.1546,evm.model.chr21.1549,evm.model.chr21.1556,evm.model.chr21.1569,evm.model.chr21.1605,evm.model.chr21.1648,evm.model.chr21.1660,evm.model.chr21.285,evm.model.chr21.302,ev…
GO:1901363	heterocyclic compound binding	MF	1.49731e-65	3.1113e-64	evm.model.chr10.3236,evm.model.chr12.2070,evm.model.chr12.2264,evm.model.chr13.2563,evm.model.chr14.2182,evm.model.chr16.1920,evm.model.chr16.2379,evm.model.chr17.2044,evm.model.chr19.157,evm.model.chr19.980,evm.model.chr20.593,evm.model.chr21.1038,evm.model.chr21.1051,evm.model.chr21.1054,evm.model.chr21.1083,evm.model.chr21.1085,evm.model.chr21.1086,evm.model.chr21.1094,evm.model.chr21.1096,evm…
GO:0097159	organic cyclic compound binding	MF	1.86932e-65	3.8345e-64	evm.model.chr10.3236,evm.model.chr12.2070,evm.model.chr12.2264,evm.model.chr13.2563,evm.model.chr14.2182,evm.model.chr16.1920,evm.model.chr16.2379,evm.model.chr17.2044,evm.model.chr19.157,evm.model.chr19.980,evm.model.chr20.593,evm.model.chr21.1038,evm.model.chr21.1051,evm.model.chr21.1054,evm.model.chr21.1083,evm.model.chr21.1085,evm.model.chr21.1086,evm.model.chr21.1094,evm.model.chr21.1096,evm…
GO:0005488	binding	MF	2.01819e-36	3.54846e-35	evm.model.chr10.3236,evm.model.chr12.2070,evm.model.chr12.2264,evm.model.chr13.2563,evm.model.chr14.2182,evm.model.chr16.1920,evm.model.chr16.2379,evm.model.chr17.2021,evm.model.chr17.2044,evm.model.chr19.157,evm.model.chr19.980,evm.model.chr20.593,evm.model.chr21.1035,evm.model.chr21.1038,evm.model.chr21.1051,evm.model.chr21.1054,evm.model.chr21.1055,evm.model.chr21.1083,evm.model.chr21.1085,evm…
GO:0005351	sugar:proton symporter activity	MF	8.51644e-33	1.37639e-31	evm.model.chr21.1415,evm.model.chr12.16,evm.model.chr19.155,evm.model.chr21.1060,evm.model.chr21.10,evm.model.chr21.1197,evm.model.chr21.1458,evm.model.chr21.1524,evm.model.chr21.1552,evm.model.chr21.1683,evm.model.chr21.256,evm.model.chr21.350,evm.model.chr21.398,evm.model.chr21.577,evm.model.chr21.662,evm.model.chr21.681,evm.model.chr21.6,evm.model.chr21.916,evm.model.chr22.129,evm.model.chr24.…
GO:0004984	olfactory receptor activity	MF	1.06265e-31	1.70024e-30	evm.model.chr3.1178,evm.model.chr3.1446,evm.model.chr3.1448,evm.model.chr3.1450,evm.model.chr5.1159,evm.model.chr5.1162,evm.model.chr22.428,evm.model.chr22.431,evm.model.chr22.444,evm.model.contig2101.1,evm.model.contig3692.1,evm.model.contig3694.1,evm.model.contig6074.4,evm.model.contig883.2,evm.model.chr22.29,evm.model.chr22.38,evm.model.chr22.40,evm.model.chr22.423,evm.model.chr22.426,evm.mode…
GO:0004992	platelet activating factor receptor activity	MF	2.52952e-18	3.71306e-17	evm.model.chr21.1415,evm.model.chr21.1462,evm.model.chr21.462,evm.model.chr4.4392,evm.model.contig2559.2,evm.model.contig2795.1,evm.model.contig2875.2,evm.model.contig2973.3,evm.model.contig2997.1,evm.model.contig3022.2,evm.model.contig3189.11,evm.model.contig6393.1,evm.model.contig7544.1,evm.model.chr13.280,evm.model.chr20.108,evm.model.chr20.115,evm.model.chr21.296,evm.model.chr21.564,evm.model…
GO:0005262	calcium channel activity	MF	8.34068e-14	1.17062e-12	evm.model.chr16.1920,evm.model.chr21.1096,evm.model.chr21.1102,evm.model.chr21.1125,evm.model.chr21.1429,evm.model.chr21.1568,evm.model.chr21.1600,evm.model.chr21.1647,evm.model.chr21.228,evm.model.chr21.667,evm.model.chr21.673,evm.model.contig1997.1,evm.model.contig2237.1,evm.model.contig2559.1,evm.model.contig2561.2,evm.model.contig2573.3,evm.model.contig2576.1,evm.model.contig2580.2,evm.model.…
GO:0005245	voltage-gated calcium channel activity	MF	9.03485e-14	1.25702e-12	evm.model.chr16.1920,evm.model.chr21.1096,evm.model.chr21.1102,evm.model.chr21.1125,evm.model.chr21.1429,evm.model.chr21.1568,evm.model.chr21.1600,evm.model.chr21.1647,evm.model.chr21.228,evm.model.chr21.667,evm.model.chr21.673,evm.model.contig1997.1,evm.model.contig2237.1,evm.model.contig2559.1,evm.model.contig2561.2,evm.model.contig2573.3,evm.model.contig2576.1,evm.model.contig2580.2,evm.model.…
GO:0015085	calcium ion transmembrane transporter activity	MF	1.15929e-13	1.57192e-12	evm.model.chr16.1920,evm.model.chr21.1096,evm.model.chr21.1102,evm.model.chr21.1125,evm.model.chr21.1429,evm.model.chr21.1568,evm.model.chr21.1600,evm.model.chr21.1647,evm.model.chr21.228,evm.model.chr21.667,evm.model.chr21.673,evm.model.contig1997.1,evm.model.contig2237.1,evm.model.contig2559.1,evm.model.contig2561.2,evm.model.contig2573.3,evm.model.contig2576.1,evm.model.contig2580.2,evm.model.…
GO:0015294	solute:cation symporter activity	MF	2.91723e-12	3.88963e-11	evm.model.chr21.1415,evm.model.chr21.1446,evm.model.chr21.402,evm.model.contig150.3,evm.model.chr3.1453,evm.model.chr3.1460,evm.model.chr3.1470,evm.model.chr6.2075,evm.model.chr12.16,evm.model.chr19.155,evm.model.chr21.1060,evm.model.chr21.10,evm.model.chr21.1197,evm.model.chr21.1458,evm.model.chr21.1524,evm.model.chr21.1552,evm.model.chr21.1683,evm.model.chr21.256,evm.model.chr21.350,evm.model.c…
GO:0072509	divalent inorganic cation transmembrane transporter activity	MF	1.87917e-11	2.44445e-10	evm.model.chr16.1920,evm.model.chr21.1096,evm.model.chr21.1102,evm.model.chr21.1125,evm.model.chr21.1429,evm.model.chr21.1568,evm.model.chr21.1600,evm.model.chr21.1647,evm.model.chr21.228,evm.model.chr21.667,evm.model.chr21.673,evm.model.contig1997.1,evm.model.contig2237.1,evm.model.contig2559.1,evm.model.contig2561.2,evm.model.contig2573.3,evm.model.contig2576.1,evm.model.contig2580.2,evm.model.…
GO:0000976	transcription regulatory region sequence-specific DNA binding	MF	7.51404e-11	9.61797e-10	evm.model.chr15.2171,evm.model.chr2.4826,evm.model.chr21.1145,evm.model.chr21.1277,evm.model.chr21.1278,evm.model.chr21.1349,evm.model.chr21.1612,evm.model.chr21.268,evm.model.chr21.279,evm.model.chr21.396,evm.model.chr21.442,evm.model.chr21.626,evm.model.contig2326.3,evm.model.contig2532.5,evm.model.contig2764.2,evm.model.contig2844.2,evm.model.contig2855.6,evm.model.contig2871.7,evm.model.conti…
GO:0003774	motor activity	MF	8.23267e-11	1.04542e-09	evm.model.chr10.1283,evm.model.chr13.2299,evm.model.chr13.2300,evm.model.chr13.2301,evm.model.chr13.2308,evm.model.chr13.2312,evm.model.chr13.2313,evm.model.chr13.2314,evm.model.chr6.2982,evm.model.chr9.3269,evm.model.chr9.921,evm.model.chr9.922,evm.model.chr1.230,evm.model.chr1.85,evm.model.chr17.1218,evm.model.chr17.1220,evm.model.chr17.1380,evm.model.chr17.1410,evm.model.chr17.2037,evm.model.c…
GO:0016788	hydrolase activity, acting on ester bonds	MF	1.02068e-08	1.11094e-07	evm.model.chr21.317,evm.model.chr4.983,evm.model.contig2662.1,evm.model.contig3075.4,evm.model.chr12.16,evm.model.chr15.2172,evm.model.chr17.2020,evm.model.chr19.155,evm.model.chr21.1060,evm.model.chr21.1082,evm.model.chr21.1092,evm.model.chr21.10,evm.model.chr21.1120,evm.model.chr21.1149,evm.model.chr21.1197,evm.model.chr21.1228,evm.model.chr21.1276,evm.model.chr21.1375,evm.model.chr21.1458,evm.…
GO:0016503	pheromone receptor activity	MF	1.52901e-08	1.64189e-07	evm.model.contig3145.1,evm.model.chr8.1512,evm.model.chr22.427,evm.model.chr22.691,evm.model.chr4.3224,evm.model.chr5.2341,evm.model.chr18.434,evm.model.chr18.439,evm.model.chr11.1093,evm.model.chr18.1847,evm.model.chr18.1848,evm.model.chr18.1849,evm.model.chr18.1867,evm.model.chr18.1868,evm.model.chr18.1869,evm.model.chr18.1870,evm.model.chr18.1873,evm.model.chr18.1874,evm.model.chr18.1875,evm.m…
GO:0015026	coreceptor activity	MF	2.53152e-08	2.70029e-07	evm.model.chr21.1035,evm.model.chr21.1151,evm.model.chr21.380,evm.model.chr4.4280,evm.model.contig2648.1,evm.model.contig3109.2,evm.model.contig3110.1,evm.model.contig3189.2,evm.model.contig5375.1,evm.model.chr1.230,evm.model.contig8020.1
GO:0009055	electron carrier activity	MF	6.17777e-08	6.33617e-07	evm.model.chr21.1083,evm.model.chr21.1435,evm.model.chr21.252,evm.model.chr21.293,evm.model.chr21.383,evm.model.chr21.400,evm.model.contig2822.1,evm.model.contig3016.3,evm.model.contig3138.5,evm.model.contig3141.2,evm.model.contig3163.9,evm.model.contig7717.1,evm.model.chr21.152,evm.model.chr18.1646,evm.model.chr19.1456,evm.model.chr2.1881,evm.model.chr2.1973,evm.model.chr2.1977,evm.model.chr2.19…
GO:0019904	protein domain specific binding	MF	6.3054e-07	5.81326e-06	evm.model.chr17.1196,evm.model.chr17.1216,evm.model.chr17.1228,evm.model.chr17.1700,evm.model.chr17.242,evm.model.chr17.304,evm.model.chr17.522,evm.model.chr17.529,evm.model.chr5.4531,evm.model.contig1331.1,evm.model.contig4196.2,evm.model.contig4519.1,evm.model.contig6456.1
GO:0003777	microtubule motor activity	MF	1.65425e-06	1.42301e-05	evm.model.chr1.230,evm.model.chr1.85,evm.model.chr17.1218,evm.model.chr17.1220,evm.model.chr17.1380,evm.model.chr17.1410,evm.model.chr17.2037,evm.model.chr17.2039,evm.model.chr17.235,evm.model.chr17.256,evm.model.chr17.503,evm.model.chr17.515,evm.model.chr6.1543,evm.model.contig1202.2,evm.model.contig4017.1,evm.model.contig4081.1,evm.model.contig4196.1,evm.model.contig798.1,evm.model.chr1.3041,ev…
GO:0004888	transmembrane signaling receptor activity	MF	2.22093e-06	1.88015e-05	evm.model.chr19.157,evm.model.chr21.1222,evm.model.chr21.1280,evm.model.chr21.1415,evm.model.chr21.1462,evm.model.chr21.1536,evm.model.chr21.1570,evm.model.chr21.1603,evm.model.chr21.1646,evm.model.chr21.1657,evm.model.chr21.179,evm.model.chr21.236,evm.model.chr21.377,evm.model.chr21.413,evm.model.chr21.437,evm.model.chr21.462,evm.model.chr21.573,evm.model.chr21.614,evm.model.chr21.661,evm.model.…
GO:0038023	signaling receptor activity	MF	2.93022e-06	2.45464e-05	evm.model.chr19.157,evm.model.chr21.1035,evm.model.chr21.1151,evm.model.chr21.1222,evm.model.chr21.1280,evm.model.chr21.1415,evm.model.chr21.1462,evm.model.chr21.1536,evm.model.chr21.1570,evm.model.chr21.1603,evm.model.chr21.1646,evm.model.chr21.1657,evm.model.chr21.179,evm.model.chr21.236,evm.model.chr21.377,evm.model.chr21.380,evm.model.chr21.413,evm.model.chr21.437,evm.model.chr21.462,evm.mode…
GO:0060089	molecular transducer activity	MF	9.32869e-06	7.1576e-05	evm.model.chr19.157,evm.model.chr21.1035,evm.model.chr21.1151,evm.model.chr21.1222,evm.model.chr21.1280,evm.model.chr21.1401,evm.model.chr21.1415,evm.model.chr21.1416,evm.model.chr21.1462,evm.model.chr21.1536,evm.model.chr21.1570,evm.model.chr21.1603,evm.model.chr21.1646,evm.model.chr21.1657,evm.model.chr21.179,evm.model.chr21.236,evm.model.chr21.377,evm.model.chr21.380,evm.model.chr21.413,evm.mo…
GO:0004871	signal transducer activity	MF	9.34961e-06	7.1576e-05	evm.model.chr19.157,evm.model.chr21.1035,evm.model.chr21.1151,evm.model.chr21.1222,evm.model.chr21.1280,evm.model.chr21.1401,evm.model.chr21.1415,evm.model.chr21.1416,evm.model.chr21.1462,evm.model.chr21.1536,evm.model.chr21.1570,evm.model.chr21.1603,evm.model.chr21.1646,evm.model.chr21.1657,evm.model.chr21.179,evm.model.chr21.236,evm.model.chr21.377,evm.model.chr21.380,evm.model.chr21.413,evm.mo…
GO:0008083	growth factor activity	MF	1.33573e-05	9.98678e-05	evm.model.chr23.871,evm.model.chr18.1396,evm.model.chr10.1562,evm.model.chr17.1410,evm.model.contig4196.1,evm.model.contig798.1,evm.model.chr11.3279,evm.model.chr13.1167,evm.model.chr17.1093,evm.model.chr19.866,evm.model.chr2.3977,evm.model.chr22.1,evm.model.chr22.3,evm.model.chr4.126,evm.model.chr4.4634,evm.model.chr5.2678,evm.model.chr5.898,evm.model.chr8.1714,evm.model.chr8.2559,evm.model.chr9…
GO:0004872	receptor activity	MF	1.67737e-05	0.000123817	evm.model.chr19.157,evm.model.chr21.1035,evm.model.chr21.1151,evm.model.chr21.1222,evm.model.chr21.1280,evm.model.chr21.1415,evm.model.chr21.1462,evm.model.chr21.1536,evm.model.chr21.1570,evm.model.chr21.1603,evm.model.chr21.1646,evm.model.chr21.1657,evm.model.chr21.179,evm.model.chr21.236,evm.model.chr21.377,evm.model.chr21.380,evm.model.chr21.413,evm.model.chr21.437,evm.model.chr21.462,evm.mode…
GO:0004930	G-protein coupled receptor activity	MF	2.26076e-05	0.000163675	evm.model.chr19.157,evm.model.chr21.1222,evm.model.chr21.1280,evm.model.chr21.1415,evm.model.chr21.1462,evm.model.chr21.1536,evm.model.chr21.1570,evm.model.chr21.1603,evm.model.chr21.1646,evm.model.chr21.179,evm.model.chr21.236,evm.model.chr21.413,evm.model.chr21.437,evm.model.chr21.462,evm.model.chr21.573,evm.model.chr21.661,evm.model.chr21.921,evm.model.chr21.927,evm.model.chr23.866,evm.model.c…
GO:0016702	oxidoreductase activity, acting on single donors with incorporation of molecular oxygen, incorporation of two atoms of oxygen	MF	4.67193e-05	0.000330756	evm.model.chr13.1251,evm.model.chr13.1253,evm.model.chr13.1254,evm.model.chr2.526,evm.model.chr22.103,evm.model.chr22.104,evm.model.chr22.106,evm.model.chr22.446,evm.model.chr22.453
GO:0004553	hydrolase activity, hydrolyzing O-glycosyl compounds	MF	0.000126551	0.000826453	evm.model.chr21.1554,evm.model.chr21.605,evm.model.chr21.669,evm.model.chr23.164,evm.model.contig2589.1,evm.model.contig2636.1,evm.model.contig2803.1,evm.model.contig2813.1,evm.model.contig3014.2,evm.model.contig3184.1,evm.model.contig4148.1,evm.model.contig4149.1,evm.model.contig5777.1,evm.model.contig5910.1,evm.model.chr6.2061,evm.model.chr6.2063,evm.model.chr22.106,evm.model.contig5422.1,evm.m…
GO:0020037	heme binding	MF	0.00122539	0.00647068	evm.model.chr21.1083,evm.model.chr21.293,evm.model.chr21.383,evm.model.chr21.400,evm.model.contig2006.1,evm.model.contig2822.1,evm.model.contig3016.3,evm.model.contig3020.3,evm.model.contig3138.5,evm.model.contig3141.2,evm.model.contig6961.1,evm.model.contig7405.1,evm.model.contig7717.1,evm.model.chr21.152,evm.model.chr18.1646,evm.model.chr19.1456,evm.model.chr2.1881,evm.model.chr2.1973,evm.model…
GO:0005199	structural constituent of cell wall	MF	0.0018473	0.0090665	evm.model.chr14.2182,evm.model.chr17.2021,evm.model.chr21.1526,evm.model.chr21.308,evm.model.chr21.321,evm.model.chr21.379,evm.model.contig2516.1,evm.model.contig2644.1,evm.model.contig3102.1,evm.model.contig5369.2,evm.model.contig7208.9
GO:0005219	ryanodine-sensitive calcium-release channel activity	MF	0.0029415	0.0136023	evm.model.chr7.3396,evm.model.chr9.3243
GO:0015291	secondary active transmembrane transporter activity	MF	0.00695512	0.0295962	evm.model.chr21.1415,evm.model.chr21.1446,evm.model.chr21.329,evm.model.chr21.402,evm.model.contig2552.1,evm.model.contig150.3,evm.model.chr3.1453,evm.model.chr3.1460,evm.model.chr3.1470,evm.model.chr6.2075,evm.model.chr16.1560,evm.model.chr12.16,evm.model.chr19.155,evm.model.chr21.1060,evm.model.chr21.10,evm.model.chr21.1197,evm.model.chr21.1458,evm.model.chr21.1524,evm.model.chr21.1552,evm.mode…
GO:0045182	translation regulator activity	MF	0.0116304	0.047837	evm.model.chr5.4096,evm.model.contig2995.2,evm.model.contig3056.1,evm.model.chr20.633
GO:0004308	exo-alpha-sialidase activity	MF	0.0118233	0.0482585	evm.model.chr21.1554,evm.model.contig2589.1,evm.model.contig2636.1,evm.model.chr21.444,evm.model.chr15.1293
GO:0004980	melanocyte-stimulating hormone receptor activity	MF	0.0153098	0.0606331	evm.model.chr21.422,evm.model.chr21.577,evm.model.chr21.916,evm.model.contig3113.1,evm.model.contig3144.3,evm.model.contig5052.3,evm.model.contig7208.7,evm.model.chr18.1880
GO:0042605	peptide antigen binding	MF	0.0164	0.0610234	evm.model.chr23.239,evm.model.chr23.521
GO:0008601	protein phosphatase type 2A regulator activity	MF	0.0186728	0.0685239	evm.model.chr21.461,evm.model.contig3187.2,evm.model.chr21.1097,evm.model.chr4.3178,evm.model.chr18.1874
GO:0008324	cation transmembrane transporter activity	MF	0.0219108	0.0791359	evm.model.chr16.1920,evm.model.chr21.1096,evm.model.chr21.1102,evm.model.chr21.1125,evm.model.chr21.1344,evm.model.chr21.1377,evm.model.chr21.1415,evm.model.chr21.1429,evm.model.chr21.1446,evm.model.chr21.1464,evm.model.chr21.1568,evm.model.chr21.1600,evm.model.chr21.1647,evm.model.chr21.1673,evm.model.chr21.228,evm.model.chr21.402,evm.model.chr21.459,evm.model.chr21.580,evm.model.chr21.667,evm.m…
GO:0022804	active transmembrane transporter activity	MF	0.0251912	0.09017	evm.model.chr21.1415,evm.model.chr21.1446,evm.model.chr21.329,evm.model.chr21.402,evm.model.contig2552.1,evm.model.contig150.3,evm.model.chr13.2301,evm.model.chr3.1453,evm.model.chr3.1460,evm.model.chr3.1470,evm.model.chr6.2075,evm.model.chr16.1560,evm.model.chr12.16,evm.model.chr19.155,evm.model.chr21.1060,evm.model.chr21.10,evm.model.chr21.1197,evm.model.chr21.1458,evm.model.chr21.1524,evm.mode…
GO:0004995	tachykinin receptor activity	MF	0.0280773	0.0980868	evm.model.contig2678.3,evm.model.chr3.1179,evm.model.chr6.2066,evm.model.chr7.614,evm.model.chr11.355,evm.model.chr18.1660,evm.model.chr4.4608,evm.model.chr10.2587
GO:0005160	transforming growth factor beta receptor binding	MF	0.0335032	0.112853	evm.model.chr21.1445,evm.model.chr21.1574,evm.model.chr21.1590,evm.model.chr21.1662,evm.model.contig2670.2,evm.model.contig3182.1,evm.model.chr21.951,evm.model.chr23.235,evm.model.chr23.241,evm.model.chr23.523,evm.model.chr21.1528,evm.model.chr21.1684,evm.model.contig2859.2,evm.model.chr21.1402
GO:0019955	cytokine binding	MF	0.0397835	0.131245	evm.model.chr6.2071,evm.model.chr6.2072,evm.model.chr11.2870,evm.model.chr9.2906,evm.model.contig3120.2,evm.model.chr4.4466,evm.model.chr6.345
GO:0004689	phosphorylase kinase activity	MF	0.0435039	0.141189	evm.model.chr21.1082,evm.model.chr21.1680,evm.model.contig2855.7,evm.model.contig3141.3,evm.model.chr8.1520
GO:0005217	intracellular ligand-gated ion channel activity	MF	0.0444486	0.141952	evm.model.chr7.3396,evm.model.chr7.3398,evm.model.chr9.3243
GO:0015278	calcium-release channel activity	MF	0.0444486	0.141952	evm.model.chr7.3396,evm.model.chr7.3398,evm.model.chr9.3243
GO:0005622	intracellular	CC	1.14327e-61	2.28654e-60	evm.model.chr10.3236,evm.model.chr12.2070,evm.model.chr13.2563,evm.model.chr14.2182,evm.model.chr16.1920,evm.model.chr16.2379,evm.model.chr17.2044,evm.model.chr19.157,evm.model.chr19.980,evm.model.chr20.593,evm.model.chr21.1038,evm.model.chr21.1051,evm.model.chr21.1054,evm.model.chr21.1083,evm.model.chr21.1085,evm.model.chr21.1086,evm.model.chr21.1094,evm.model.chr21.1096,evm.model.chr21.1102,evm…
GO:0044464	cell part	CC	2.67561e-46	4.81008e-45	evm.model.chr10.3236,evm.model.chr12.2070,evm.model.chr13.2563,evm.model.chr14.2182,evm.model.chr16.1920,evm.model.chr16.2379,evm.model.chr17.2021,evm.model.chr17.2044,evm.model.chr19.157,evm.model.chr19.980,evm.model.chr20.593,evm.model.chr21.1038,evm.model.chr21.1051,evm.model.chr21.1054,evm.model.chr21.1083,evm.model.chr21.1085,evm.model.chr21.1086,evm.model.chr21.1094,evm.model.chr21.1096,evm…
GO:0005891	voltage-gated calcium channel complex	CC	1.12354e-13	1.53647e-12	evm.model.chr16.1920,evm.model.chr21.1096,evm.model.chr21.1102,evm.model.chr21.1125,evm.model.chr21.1429,evm.model.chr21.1568,evm.model.chr21.1600,evm.model.chr21.1647,evm.model.chr21.228,evm.model.chr21.667,evm.model.chr21.673,evm.model.contig1997.1,evm.model.contig2237.1,evm.model.contig2559.1,evm.model.contig2561.2,evm.model.contig2573.3,evm.model.contig2576.1,evm.model.contig2580.2,evm.model.…
GO:0000786	nucleosome	CC	1.23825e-10	1.54781e-09	evm.model.chr6.2069,evm.model.chr16.126,evm.model.chr16.134,evm.model.chr16.146,evm.model.chr16.150,evm.model.chr16.151,evm.model.chr16.157,evm.model.chr16.231,evm.model.chr16.251,evm.model.chr16.252,evm.model.chr16.255,evm.model.chr16.256,evm.model.chr4.1363,evm.model.chr16.136,evm.model.chr16.142,evm.model.chr16.143,evm.model.chr16.155,evm.model.chr16.249,evm.model.chr16.254,evm.model.chr16.263…
GO:0009274	peptidoglycan-based cell wall	CC	7.35179e-07	6.53493e-06	evm.model.chr14.2182,evm.model.chr17.2021,evm.model.chr21.1526,evm.model.chr21.308,evm.model.chr21.321,evm.model.chr21.379,evm.model.contig2516.1,evm.model.contig2644.1,evm.model.contig3102.1,evm.model.contig5369.2,evm.model.contig7208.9
GO:0030115	S-layer	CC	7.35179e-07	6.53493e-06	evm.model.chr14.2182,evm.model.chr17.2021,evm.model.chr21.1526,evm.model.chr21.308,evm.model.chr21.321,evm.model.chr21.379,evm.model.contig2516.1,evm.model.contig2644.1,evm.model.contig3102.1,evm.model.contig5369.2,evm.model.contig7208.9
GO:0016459	myosin complex	CC	7.99434e-07	7.02799e-06	evm.model.chr10.1283,evm.model.chr13.2299,evm.model.chr13.2300,evm.model.chr13.2301,evm.model.chr13.2308,evm.model.chr13.2312,evm.model.chr13.2313,evm.model.chr13.2314,evm.model.chr6.2982,evm.model.chr9.3269,evm.model.chr9.921,evm.model.chr9.922,evm.model.chr10.1284,evm.model.chr13.2309,evm.model.chr9.920
GO:0005871	kinesin complex	CC	1.1346e-06	9.86609e-06	evm.model.chr1.230,evm.model.chr1.85,evm.model.chr17.1218,evm.model.chr17.1220,evm.model.chr17.1380,evm.model.chr17.1410,evm.model.chr17.2037,evm.model.chr17.2039,evm.model.chr17.235,evm.model.chr17.256,evm.model.chr17.503,evm.model.chr17.515,evm.model.chr6.1543,evm.model.contig1202.2,evm.model.contig4017.1,evm.model.contig4081.1,evm.model.contig4196.1,evm.model.contig798.1
GO:0000785	chromatin	CC	2.43516e-06	2.05066e-05	evm.model.chr6.2069,evm.model.chr16.126,evm.model.chr16.134,evm.model.chr16.146,evm.model.chr16.150,evm.model.chr16.151,evm.model.chr16.157,evm.model.chr16.231,evm.model.chr16.251,evm.model.chr16.252,evm.model.chr16.255,evm.model.chr16.256,evm.model.chr4.1363,evm.model.chr16.136,evm.model.chr16.142,evm.model.chr16.143,evm.model.chr16.155,evm.model.chr16.249,evm.model.chr16.254,evm.model.chr16.263…
GO:0005694	chromosome	CC	0.000103986	0.000690366	evm.model.chr21.1519,evm.model.chr13.2312,evm.model.chr6.2069,evm.model.chr16.126,evm.model.chr16.134,evm.model.chr16.146,evm.model.chr16.150,evm.model.chr16.151,evm.model.chr16.157,evm.model.chr16.231,evm.model.chr16.251,evm.model.chr16.252,evm.model.chr16.255,evm.model.chr16.256,evm.model.chr4.1363,evm.model.chr16.136,evm.model.chr16.142,evm.model.chr16.143,evm.model.chr16.155,evm.model.chr16.2…
GO:0005875	microtubule associated complex	CC	0.000211776	0.00130827	evm.model.chr20.123,evm.model.chr1.230,evm.model.chr1.85,evm.model.chr17.1218,evm.model.chr17.1220,evm.model.chr17.1380,evm.model.chr17.1410,evm.model.chr17.2037,evm.model.chr17.2039,evm.model.chr17.235,evm.model.chr17.256,evm.model.chr17.503,evm.model.chr17.515,evm.model.chr6.1543,evm.model.contig1202.2,evm.model.contig4017.1,evm.model.contig4081.1,evm.model.contig4196.1,evm.model.contig798.1,ev…
GO:0034703	cation channel complex	CC	0.000349609	0.00203409	evm.model.chr16.1920,evm.model.chr21.1096,evm.model.chr21.1102,evm.model.chr21.1125,evm.model.chr21.1377,evm.model.chr21.1429,evm.model.chr21.1464,evm.model.chr21.1568,evm.model.chr21.1600,evm.model.chr21.1647,evm.model.chr21.1673,evm.model.chr21.228,evm.model.chr21.667,evm.model.chr21.673,evm.model.chr21.7,evm.model.contig1997.1,evm.model.contig2237.1,evm.model.contig2559.1,evm.model.contig2561.…
GO:0043234	protein complex	CC	0.000853947	0.00464733	evm.model.chr16.1920,evm.model.chr16.2379,evm.model.chr21.1096,evm.model.chr21.1102,evm.model.chr21.1125,evm.model.chr21.1223,evm.model.chr21.1377,evm.model.chr21.1429,evm.model.chr21.1464,evm.model.chr21.1568,evm.model.chr21.1600,evm.model.chr21.1647,evm.model.chr21.1673,evm.model.chr21.228,evm.model.chr21.461,evm.model.chr21.667,evm.model.chr21.673,evm.model.chr21.7,evm.model.contig1997.1,evm.m…
GO:0044430	cytoskeletal part	CC	0.00176605	0.00869439	evm.model.chr21.1223,evm.model.chr10.1283,evm.model.chr13.2299,evm.model.chr13.2300,evm.model.chr13.2301,evm.model.chr13.2308,evm.model.chr13.2312,evm.model.chr13.2313,evm.model.chr13.2314,evm.model.chr6.2982,evm.model.chr9.3269,evm.model.chr9.921,evm.model.chr9.922,evm.model.chr6.2068,evm.model.chr10.3031,evm.model.chr20.123,evm.model.chr17.2020,evm.model.chr21.1149,evm.model.chr21.1197,evm.mode…
GO:0005764	lysosome	CC	0.0060507	0.0261652	evm.model.chr20.593,evm.model.contig2959.3,evm.model.contig5364.1,evm.model.chr21.751,evm.model.chr18.1551,evm.model.chr9.3100,evm.model.chr9.3208
GO:0016021	integral component of membrane	CC	0.00678716	0.029036	evm.model.chr16.1920,evm.model.chr16.2379,evm.model.chr19.980,evm.model.chr21.1035,evm.model.chr21.1096,evm.model.chr21.1102,evm.model.chr21.1125,evm.model.chr21.1151,evm.model.chr21.1222,evm.model.chr21.1377,evm.model.chr21.1396,evm.model.chr21.1415,evm.model.chr21.1429,evm.model.chr21.1446,evm.model.chr21.1462,evm.model.chr21.1464,evm.model.chr21.1536,evm.model.chr21.1568,evm.model.chr21.1570,e…
GO:0000159	protein phosphatase type 2A complex	CC	0.0186728	0.0685239	evm.model.chr21.461,evm.model.contig3187.2,evm.model.chr21.1097,evm.model.chr4.3178,evm.model.chr18.1874
GO:0071944	cell periphery	CC	0.0259943	0.0924718	evm.model.chr14.2182,evm.model.chr16.1920,evm.model.chr16.2379,evm.model.chr17.2021,evm.model.chr21.1096,evm.model.chr21.1102,evm.model.chr21.1125,evm.model.chr21.1377,evm.model.chr21.1429,evm.model.chr21.1446,evm.model.chr21.1464,evm.model.chr21.1526,evm.model.chr21.1568,evm.model.chr21.1600,evm.model.chr21.1647,evm.model.chr21.1673,evm.model.chr21.228,evm.model.chr21.234,evm.model.chr21.308,evm…
GO:0042612	MHC class I protein complex	CC	0.0263554	0.0932935	evm.model.chr23.239,evm.model.chr23.521
GO:0005886	plasma membrane	CC	0.0350891	0.117947	evm.model.chr16.1920,evm.model.chr16.2379,evm.model.chr21.1096,evm.model.chr21.1102,evm.model.chr21.1125,evm.model.chr21.1377,evm.model.chr21.1429,evm.model.chr21.1446,evm.model.chr21.1464,evm.model.chr21.1568,evm.model.chr21.1600,evm.model.chr21.1647,evm.model.chr21.1673,evm.model.chr21.228,evm.model.chr21.402,evm.model.chr21.667,evm.model.chr21.673,evm.model.chr21.7,evm.model.chr4.3987,evm.mode…
GO:0044446	intracellular organelle part	CC	0.0388955	0.12858	evm.model.chr21.1223,evm.model.chr10.1283,evm.model.chr13.2299,evm.model.chr13.2300,evm.model.chr13.2301,evm.model.chr13.2308,evm.model.chr13.2312,evm.model.chr13.2313,evm.model.chr13.2314,evm.model.chr6.2982,evm.model.chr9.3269,evm.model.chr9.921,evm.model.chr9.922,evm.model.chr6.2068,evm.model.chr6.2069,evm.model.chr10.3031,evm.model.chr20.123,evm.model.chr23.223,evm.model.chr16.126,evm.model.c…
GO:0005964	phosphorylase kinase complex	CC	0.0435039	0.141189	evm.model.chr21.1082,evm.model.chr21.1680,evm.model.contig2855.7,evm.model.contig3141.3,evm.model.chr8.1520
GO:0015630	microtubule cytoskeleton	CC	0.0456993	0.144793	evm.model.chr21.1223,evm.model.chr20.123,evm.model.chr17.2020,evm.model.chr21.1149,evm.model.chr21.1197,evm.model.chr21.1608,evm.model.chr21.267,evm.model.chr21.350,evm.model.chr21.398,evm.model.contig3172.4,evm.model.chr18.1513,evm.model.chr1.230,evm.model.chr1.85,evm.model.chr17.1218,evm.model.chr17.1220,evm.model.chr17.1380,evm.model.chr17.1410,evm.model.chr17.2037,evm.model.chr17.2039,evm.mod…
GO:0006527	arginine catabolic process	BP	2.20486e-217	8.81945e-215	evm.model.chr21.1038,evm.model.chr21.1094,evm.model.chr21.1235,evm.model.chr21.1265,evm.model.chr21.1286,evm.model.chr21.1348,evm.model.chr21.1361,evm.model.chr21.1379,evm.model.chr21.1510,evm.model.chr21.1537,evm.model.chr21.1546,evm.model.chr21.1549,evm.model.chr21.1556,evm.model.chr21.1569,evm.model.chr21.1605,evm.model.chr21.1648,evm.model.chr21.1660,evm.model.chr21.285,evm.model.chr21.302,ev…
GO:0008295	spermidine biosynthetic process	BP	2.20486e-217	8.81945e-215	evm.model.chr21.1038,evm.model.chr21.1094,evm.model.chr21.1235,evm.model.chr21.1265,evm.model.chr21.1286,evm.model.chr21.1348,evm.model.chr21.1361,evm.model.chr21.1379,evm.model.chr21.1510,evm.model.chr21.1537,evm.model.chr21.1546,evm.model.chr21.1549,evm.model.chr21.1556,evm.model.chr21.1569,evm.model.chr21.1605,evm.model.chr21.1648,evm.model.chr21.1660,evm.model.chr21.285,evm.model.chr21.302,ev…
GO:0006351	transcription, DNA-templated	BP	7.52703e-200	1.72046e-197	evm.model.chr10.3236,evm.model.chr12.2070,evm.model.chr13.2563,evm.model.chr14.2182,evm.model.chr16.1920,evm.model.chr16.2379,evm.model.chr17.2044,evm.model.chr19.157,evm.model.chr19.980,evm.model.chr20.593,evm.model.chr21.1038,evm.model.chr21.1051,evm.model.chr21.1083,evm.model.chr21.1085,evm.model.chr21.1086,evm.model.chr21.1094,evm.model.chr21.1096,evm.model.chr21.1102,evm.model.chr21.1111,evm…
GO:0006596	polyamine biosynthetic process	BP	1.22488e-198	1.63318e-196	evm.model.chr21.1038,evm.model.chr21.1094,evm.model.chr21.1235,evm.model.chr21.1265,evm.model.chr21.1286,evm.model.chr21.1348,evm.model.chr21.1361,evm.model.chr21.1379,evm.model.chr21.1510,evm.model.chr21.1537,evm.model.chr21.1546,evm.model.chr21.1549,evm.model.chr21.1556,evm.model.chr21.1569,evm.model.chr21.1605,evm.model.chr21.1648,evm.model.chr21.1660,evm.model.chr21.285,evm.model.chr21.302,ev…
GO:0006355	regulation of transcription, DNA-templated	BP	1.23069e-197	1.31274e-195	evm.model.chr10.3236,evm.model.chr12.2070,evm.model.chr13.2563,evm.model.chr14.2182,evm.model.chr16.1920,evm.model.chr16.2379,evm.model.chr17.2044,evm.model.chr19.157,evm.model.chr19.980,evm.model.chr20.593,evm.model.chr21.1038,evm.model.chr21.1051,evm.model.chr21.1083,evm.model.chr21.1085,evm.model.chr21.1086,evm.model.chr21.1094,evm.model.chr21.1096,evm.model.chr21.1102,evm.model.chr21.1111,evm…
GO:0044271	cellular nitrogen compound biosynthetic process	BP	1.30723e-189	1.04578e-187	evm.model.chr10.3236,evm.model.chr12.2070,evm.model.chr13.2563,evm.model.chr14.2182,evm.model.chr16.1920,evm.model.chr16.2379,evm.model.chr17.2044,evm.model.chr19.157,evm.model.chr19.980,evm.model.chr20.593,evm.model.chr21.1038,evm.model.chr21.1051,evm.model.chr21.1083,evm.model.chr21.1085,evm.model.chr21.1086,evm.model.chr21.1094,evm.model.chr21.1096,evm.model.chr21.1102,evm.model.chr21.1111,evm…
GO:0031326	regulation of cellular biosynthetic process	BP	3.28547e-186	2.28554e-184	evm.model.chr10.3236,evm.model.chr12.2070,evm.model.chr13.2563,evm.model.chr14.2182,evm.model.chr16.1920,evm.model.chr16.2379,evm.model.chr17.2044,evm.model.chr19.157,evm.model.chr19.980,evm.model.chr20.593,evm.model.chr21.1038,evm.model.chr21.1051,evm.model.chr21.1083,evm.model.chr21.1085,evm.model.chr21.1086,evm.model.chr21.1094,evm.model.chr21.1096,evm.model.chr21.1102,evm.model.chr21.1111,evm…
GO:0060255	regulation of macromolecule metabolic process	BP	5.70896e-182	3.5132e-180	evm.model.chr10.3236,evm.model.chr12.2070,evm.model.chr13.2563,evm.model.chr14.2182,evm.model.chr16.1920,evm.model.chr16.2379,evm.model.chr17.2044,evm.model.chr19.157,evm.model.chr19.980,evm.model.chr20.593,evm.model.chr21.1038,evm.model.chr21.1051,evm.model.chr21.1083,evm.model.chr21.1085,evm.model.chr21.1086,evm.model.chr21.1094,evm.model.chr21.1096,evm.model.chr21.1102,evm.model.chr21.1111,evm…
GO:0019219	regulation of nucleobase-containing compound metabolic process	BP	4.36803e-179	2.49602e-177	evm.model.chr10.3236,evm.model.chr12.2070,evm.model.chr13.2563,evm.model.chr14.2182,evm.model.chr16.1920,evm.model.chr16.2379,evm.model.chr17.2044,evm.model.chr19.157,evm.model.chr19.980,evm.model.chr20.593,evm.model.chr21.1038,evm.model.chr21.1051,evm.model.chr21.1083,evm.model.chr21.1085,evm.model.chr21.1086,evm.model.chr21.1094,evm.model.chr21.1096,evm.model.chr21.1102,evm.model.chr21.1111,evm…
GO:0034654	nucleobase-containing compound biosynthetic process	BP	1.37518e-177	7.5872e-176	evm.model.chr10.3236,evm.model.chr12.2070,evm.model.chr13.2563,evm.model.chr14.2182,evm.model.chr16.1920,evm.model.chr16.2379,evm.model.chr17.2044,evm.model.chr19.157,evm.model.chr19.980,evm.model.chr20.593,evm.model.chr21.1038,evm.model.chr21.1051,evm.model.chr21.1083,evm.model.chr21.1085,evm.model.chr21.1086,evm.model.chr21.1094,evm.model.chr21.1096,evm.model.chr21.1102,evm.model.chr21.1111,evm…
GO:0016070	RNA metabolic process	BP	9.26983e-171	4.49446e-169	evm.model.chr10.3236,evm.model.chr12.2070,evm.model.chr13.2563,evm.model.chr14.2182,evm.model.chr16.1920,evm.model.chr16.2379,evm.model.chr17.2044,evm.model.chr19.157,evm.model.chr19.980,evm.model.chr20.593,evm.model.chr21.1038,evm.model.chr21.1051,evm.model.chr21.1083,evm.model.chr21.1085,evm.model.chr21.1086,evm.model.chr21.1094,evm.model.chr21.1096,evm.model.chr21.1102,evm.model.chr21.1111,evm…
GO:0080090	regulation of primary metabolic process	BP	4.04764e-170	1.85035e-168	evm.model.chr10.3236,evm.model.chr12.2070,evm.model.chr13.2563,evm.model.chr14.2182,evm.model.chr16.1920,evm.model.chr16.2379,evm.model.chr17.2044,evm.model.chr19.157,evm.model.chr19.980,evm.model.chr20.593,evm.model.chr21.1038,evm.model.chr21.1051,evm.model.chr21.1083,evm.model.chr21.1085,evm.model.chr21.1086,evm.model.chr21.1094,evm.model.chr21.1096,evm.model.chr21.1102,evm.model.chr21.1111,evm…
GO:0031323	regulation of cellular metabolic process	BP	9.50027e-170	4.22234e-168	evm.model.chr10.3236,evm.model.chr12.2070,evm.model.chr13.2563,evm.model.chr14.2182,evm.model.chr16.1920,evm.model.chr16.2379,evm.model.chr17.2044,evm.model.chr19.157,evm.model.chr19.980,evm.model.chr20.593,evm.model.chr21.1038,evm.model.chr21.1051,evm.model.chr21.1083,evm.model.chr21.1085,evm.model.chr21.1086,evm.model.chr21.1094,evm.model.chr21.1096,evm.model.chr21.1102,evm.model.chr21.1111,evm…
GO:0034645	cellular macromolecule biosynthetic process	BP	3.06451e-126	1.06592e-124	evm.model.chr10.3236,evm.model.chr12.2070,evm.model.chr13.2563,evm.model.chr14.2182,evm.model.chr16.1920,evm.model.chr16.2379,evm.model.chr17.2044,evm.model.chr19.157,evm.model.chr19.980,evm.model.chr20.593,evm.model.chr21.1038,evm.model.chr21.1051,evm.model.chr21.1083,evm.model.chr21.1085,evm.model.chr21.1086,evm.model.chr21.1094,evm.model.chr21.1096,evm.model.chr21.1102,evm.model.chr21.1111,evm…
GO:0090304	nucleic acid metabolic process	BP	3.66574e-125	1.19698e-123	evm.model.chr10.3236,evm.model.chr12.2070,evm.model.chr12.2264,evm.model.chr13.2563,evm.model.chr14.2182,evm.model.chr16.1920,evm.model.chr16.2379,evm.model.chr17.2044,evm.model.chr19.157,evm.model.chr19.980,evm.model.chr20.593,evm.model.chr21.1038,evm.model.chr21.1051,evm.model.chr21.1054,evm.model.chr21.1083,evm.model.chr21.1085,evm.model.chr21.1086,evm.model.chr21.1094,evm.model.chr21.1096,evm…
GO:0010467	gene expression	BP	1.26177e-124	4.03765e-123	evm.model.chr10.3236,evm.model.chr12.2070,evm.model.chr13.2563,evm.model.chr14.2182,evm.model.chr16.1920,evm.model.chr16.2379,evm.model.chr17.2044,evm.model.chr19.157,evm.model.chr19.980,evm.model.chr20.593,evm.model.chr21.1038,evm.model.chr21.1051,evm.model.chr21.1083,evm.model.chr21.1085,evm.model.chr21.1086,evm.model.chr21.1094,evm.model.chr21.1096,evm.model.chr21.1102,evm.model.chr21.1111,evm…
GO:0044249	cellular biosynthetic process	BP	9.37552e-117	2.83035e-115	evm.model.chr10.3236,evm.model.chr12.2070,evm.model.chr13.2563,evm.model.chr14.2182,evm.model.chr16.1920,evm.model.chr16.2379,evm.model.chr17.2044,evm.model.chr19.157,evm.model.chr19.980,evm.model.chr20.593,evm.model.chr21.1038,evm.model.chr21.1051,evm.model.chr21.1083,evm.model.chr21.1085,evm.model.chr21.1086,evm.model.chr21.1094,evm.model.chr21.1096,evm.model.chr21.1102,evm.model.chr21.1111,evm…
GO:1901576	organic substance biosynthetic process	BP	8.91146e-115	2.64043e-113	evm.model.chr10.3236,evm.model.chr12.2070,evm.model.chr13.2563,evm.model.chr14.2182,evm.model.chr16.1920,evm.model.chr16.2379,evm.model.chr17.2044,evm.model.chr19.157,evm.model.chr19.980,evm.model.chr20.593,evm.model.chr21.1038,evm.model.chr21.1051,evm.model.chr21.1083,evm.model.chr21.1085,evm.model.chr21.1086,evm.model.chr21.1094,evm.model.chr21.1096,evm.model.chr21.1102,evm.model.chr21.1111,evm…
GO:0034641	cellular nitrogen compound metabolic process	BP	2.37515e-100	6.66709e-99	evm.model.chr10.3236,evm.model.chr12.2070,evm.model.chr12.2264,evm.model.chr13.2563,evm.model.chr14.2182,evm.model.chr16.1920,evm.model.chr16.2379,evm.model.chr17.2044,evm.model.chr19.157,evm.model.chr19.980,evm.model.chr20.593,evm.model.chr21.1038,evm.model.chr21.1051,evm.model.chr21.1054,evm.model.chr21.1083,evm.model.chr21.1085,evm.model.chr21.1086,evm.model.chr21.1094,evm.model.chr21.1096,evm…
GO:0006139	nucleobase-containing compound metabolic process	BP	8.37299e-94	2.30979e-92	evm.model.chr10.3236,evm.model.chr12.2070,evm.model.chr12.2264,evm.model.chr13.2563,evm.model.chr14.2182,evm.model.chr16.1920,evm.model.chr16.2379,evm.model.chr17.2044,evm.model.chr19.157,evm.model.chr19.980,evm.model.chr20.593,evm.model.chr21.1038,evm.model.chr21.1051,evm.model.chr21.1054,evm.model.chr21.1083,evm.model.chr21.1085,evm.model.chr21.1086,evm.model.chr21.1094,evm.model.chr21.1096,evm…
GO:0044260	cellular macromolecule metabolic process	BP	5.26782e-91	1.42856e-89	evm.model.chr10.3236,evm.model.chr12.2070,evm.model.chr12.2264,evm.model.chr13.2563,evm.model.chr14.2182,evm.model.chr16.1920,evm.model.chr16.2379,evm.model.chr17.2044,evm.model.chr19.157,evm.model.chr19.980,evm.model.chr20.593,evm.model.chr21.1038,evm.model.chr21.1051,evm.model.chr21.1054,evm.model.chr21.1083,evm.model.chr21.1085,evm.model.chr21.1086,evm.model.chr21.1094,evm.model.chr21.1096,evm…
GO:0006511	ubiquitin-dependent protein catabolic process	BP	3.17465e-89	8.06261e-88	evm.model.chr12.16,evm.model.chr15.2172,evm.model.chr17.2020,evm.model.chr19.155,evm.model.chr21.1060,evm.model.chr21.1082,evm.model.chr21.1092,evm.model.chr21.10,evm.model.chr21.1120,evm.model.chr21.1149,evm.model.chr21.1197,evm.model.chr21.1228,evm.model.chr21.1276,evm.model.chr21.1375,evm.model.chr21.1458,evm.model.chr21.1505,evm.model.chr21.1524,evm.model.chr21.1528,evm.model.chr21.1529,evm.m…
GO:0006807	nitrogen compound metabolic process	BP	6.25474e-85	1.49367e-83	evm.model.chr10.3236,evm.model.chr12.2070,evm.model.chr12.2264,evm.model.chr13.2563,evm.model.chr14.2182,evm.model.chr16.1920,evm.model.chr16.2379,evm.model.chr17.2044,evm.model.chr19.157,evm.model.chr19.980,evm.model.chr20.593,evm.model.chr21.1038,evm.model.chr21.1051,evm.model.chr21.1054,evm.model.chr21.1083,evm.model.chr21.1085,evm.model.chr21.1086,evm.model.chr21.1094,evm.model.chr21.1096,evm…
GO:0044248	cellular catabolic process	BP	6.12576e-83	1.44136e-81	evm.model.chr13.2563,evm.model.chr21.1038,evm.model.chr21.1094,evm.model.chr21.1235,evm.model.chr21.1265,evm.model.chr21.1286,evm.model.chr21.1348,evm.model.chr21.1361,evm.model.chr21.1379,evm.model.chr21.1510,evm.model.chr21.1537,evm.model.chr21.1546,evm.model.chr21.1549,evm.model.chr21.1556,evm.model.chr21.1569,evm.model.chr21.1605,evm.model.chr21.1648,evm.model.chr21.1660,evm.model.chr21.285,e…
GO:1901605	alpha-amino acid metabolic process	BP	7.22462e-78	1.62808e-76	evm.model.chr21.1038,evm.model.chr21.1094,evm.model.chr21.1235,evm.model.chr21.1265,evm.model.chr21.1286,evm.model.chr21.1348,evm.model.chr21.1361,evm.model.chr21.1379,evm.model.chr21.1510,evm.model.chr21.1537,evm.model.chr21.1546,evm.model.chr21.1549,evm.model.chr21.1556,evm.model.chr21.1569,evm.model.chr21.1605,evm.model.chr21.1648,evm.model.chr21.1660,evm.model.chr21.285,evm.model.chr21.302,ev…
GO:0044237	cellular metabolic process	BP	3.03161e-69	6.55483e-68	evm.model.chr10.3236,evm.model.chr12.2070,evm.model.chr12.2264,evm.model.chr13.2563,evm.model.chr14.2182,evm.model.chr16.1920,evm.model.chr16.2379,evm.model.chr17.2044,evm.model.chr19.157,evm.model.chr19.980,evm.model.chr20.593,evm.model.chr21.1038,evm.model.chr21.1051,evm.model.chr21.1054,evm.model.chr21.1083,evm.model.chr21.1085,evm.model.chr21.1086,evm.model.chr21.1094,evm.model.chr21.1096,evm…
GO:0043170	macromolecule metabolic process	BP	5.59832e-69	1.19431e-67	evm.model.chr10.3236,evm.model.chr12.2070,evm.model.chr12.2264,evm.model.chr13.2563,evm.model.chr14.2182,evm.model.chr16.1920,evm.model.chr16.2379,evm.model.chr17.2044,evm.model.chr19.157,evm.model.chr19.980,evm.model.chr20.593,evm.model.chr21.1038,evm.model.chr21.1051,evm.model.chr21.1054,evm.model.chr21.1083,evm.model.chr21.1085,evm.model.chr21.1086,evm.model.chr21.1094,evm.model.chr21.1096,evm…
GO:1901575	organic substance catabolic process	BP	5.70451e-64	1.15534e-62	evm.model.chr13.2563,evm.model.chr21.1038,evm.model.chr21.1094,evm.model.chr21.1235,evm.model.chr21.1265,evm.model.chr21.1286,evm.model.chr21.1348,evm.model.chr21.1361,evm.model.chr21.1379,evm.model.chr21.1510,evm.model.chr21.1537,evm.model.chr21.1546,evm.model.chr21.1549,evm.model.chr21.1556,evm.model.chr21.1569,evm.model.chr21.1605,evm.model.chr21.1648,evm.model.chr21.1660,evm.model.chr21.285,e…
GO:0050794	regulation of cellular process	BP	7.20675e-59	1.40619e-57	evm.model.chr10.3236,evm.model.chr12.2070,evm.model.chr13.2563,evm.model.chr14.2182,evm.model.chr16.1920,evm.model.chr16.2379,evm.model.chr17.2044,evm.model.chr19.157,evm.model.chr19.980,evm.model.chr20.593,evm.model.chr21.1035,evm.model.chr21.1038,evm.model.chr21.1051,evm.model.chr21.1083,evm.model.chr21.1085,evm.model.chr21.1086,evm.model.chr21.1094,evm.model.chr21.1096,evm.model.chr21.1102,evm…
GO:0009057	macromolecule catabolic process	BP	1.8015e-58	3.47277e-57	evm.model.chr23.164,evm.model.chr12.16,evm.model.chr15.2172,evm.model.chr17.2020,evm.model.chr19.155,evm.model.chr21.1060,evm.model.chr21.1082,evm.model.chr21.1092,evm.model.chr21.10,evm.model.chr21.1120,evm.model.chr21.1149,evm.model.chr21.1197,evm.model.chr21.1228,evm.model.chr21.1276,evm.model.chr21.1375,evm.model.chr21.1458,evm.model.chr21.1505,evm.model.chr21.1524,evm.model.chr21.1528,evm.mo…
GO:0050789	regulation of biological process	BP	5.55295e-58	1.05771e-56	evm.model.chr10.3236,evm.model.chr12.2070,evm.model.chr13.2563,evm.model.chr14.2182,evm.model.chr16.1920,evm.model.chr16.2379,evm.model.chr17.2044,evm.model.chr19.157,evm.model.chr19.980,evm.model.chr20.593,evm.model.chr21.1035,evm.model.chr21.1038,evm.model.chr21.1051,evm.model.chr21.1083,evm.model.chr21.1085,evm.model.chr21.1086,evm.model.chr21.1094,evm.model.chr21.1096,evm.model.chr21.1102,evm…
GO:0065007	biological regulation	BP	7.61755e-51	1.43389e-49	evm.model.chr10.3236,evm.model.chr12.2070,evm.model.chr13.2563,evm.model.chr14.2182,evm.model.chr16.1920,evm.model.chr16.2379,evm.model.chr17.2044,evm.model.chr19.157,evm.model.chr19.980,evm.model.chr20.593,evm.model.chr21.1035,evm.model.chr21.1038,evm.model.chr21.1051,evm.model.chr21.1083,evm.model.chr21.1085,evm.model.chr21.1086,evm.model.chr21.1094,evm.model.chr21.1096,evm.model.chr21.1102,evm…
GO:0044238	primary metabolic process	BP	3.03589e-48	5.64817e-47	evm.model.chr10.3236,evm.model.chr12.2070,evm.model.chr12.2264,evm.model.chr13.2563,evm.model.chr14.2182,evm.model.chr16.1920,evm.model.chr16.2379,evm.model.chr17.2044,evm.model.chr19.157,evm.model.chr19.980,evm.model.chr20.593,evm.model.chr21.1038,evm.model.chr21.1051,evm.model.chr21.1054,evm.model.chr21.1083,evm.model.chr21.1085,evm.model.chr21.1086,evm.model.chr21.1094,evm.model.chr21.1096,evm…
GO:0071704	organic substance metabolic process	BP	4.092e-47	7.52552e-46	evm.model.chr10.3236,evm.model.chr12.2070,evm.model.chr12.2264,evm.model.chr13.2563,evm.model.chr14.2182,evm.model.chr16.1920,evm.model.chr16.2379,evm.model.chr17.2044,evm.model.chr19.157,evm.model.chr19.980,evm.model.chr20.593,evm.model.chr21.1038,evm.model.chr21.1051,evm.model.chr21.1054,evm.model.chr21.1083,evm.model.chr21.1085,evm.model.chr21.1086,evm.model.chr21.1094,evm.model.chr21.1096,evm…
GO:0006520	cellular amino acid metabolic process	BP	1.23062e-37	2.18776e-36	evm.model.chr21.1038,evm.model.chr21.1094,evm.model.chr21.1235,evm.model.chr21.1265,evm.model.chr21.1286,evm.model.chr21.1348,evm.model.chr21.1361,evm.model.chr21.1379,evm.model.chr21.1510,evm.model.chr21.1537,evm.model.chr21.1546,evm.model.chr21.1549,evm.model.chr21.1556,evm.model.chr21.1569,evm.model.chr21.1605,evm.model.chr21.1648,evm.model.chr21.1660,evm.model.chr21.285,evm.model.chr21.302,ev…
GO:0008152	metabolic process	BP	9.47515e-36	1.64785e-34	evm.model.chr10.3236,evm.model.chr12.2070,evm.model.chr12.2264,evm.model.chr13.2563,evm.model.chr14.2182,evm.model.chr16.1920,evm.model.chr16.2379,evm.model.chr17.2044,evm.model.chr19.157,evm.model.chr19.980,evm.model.chr20.593,evm.model.chr21.1038,evm.model.chr21.1051,evm.model.chr21.1054,evm.model.chr21.1083,evm.model.chr21.1085,evm.model.chr21.1086,evm.model.chr21.1094,evm.model.chr21.1096,evm…
GO:0009401	phosphoenolpyruvate-dependent sugar phosphotransferase system	BP	8.73896e-35	1.50348e-33	evm.model.chr21.1415,evm.model.chr12.16,evm.model.chr19.155,evm.model.chr21.1060,evm.model.chr21.10,evm.model.chr21.1197,evm.model.chr21.1458,evm.model.chr21.1524,evm.model.chr21.1552,evm.model.chr21.1683,evm.model.chr21.256,evm.model.chr21.350,evm.model.chr21.398,evm.model.chr21.577,evm.model.chr21.662,evm.model.chr21.681,evm.model.chr21.6,evm.model.chr21.916,evm.model.chr22.129,evm.model.chr24.…
GO:1901565	organonitrogen compound catabolic process	BP	1.61356e-34	2.74648e-33	evm.model.chr13.2563,evm.model.chr21.1038,evm.model.chr21.1094,evm.model.chr21.1235,evm.model.chr21.1265,evm.model.chr21.1286,evm.model.chr21.1348,evm.model.chr21.1361,evm.model.chr21.1379,evm.model.chr21.1510,evm.model.chr21.1537,evm.model.chr21.1546,evm.model.chr21.1549,evm.model.chr21.1556,evm.model.chr21.1569,evm.model.chr21.1605,evm.model.chr21.1648,evm.model.chr21.1660,evm.model.chr21.285,e…
GO:1901566	organonitrogen compound biosynthetic process	BP	5.57949e-34	9.39703e-33	evm.model.chr21.1038,evm.model.chr21.1094,evm.model.chr21.1235,evm.model.chr21.1265,evm.model.chr21.1286,evm.model.chr21.1348,evm.model.chr21.1361,evm.model.chr21.1379,evm.model.chr21.1510,evm.model.chr21.1537,evm.model.chr21.1546,evm.model.chr21.1549,evm.model.chr21.1556,evm.model.chr21.1569,evm.model.chr21.1605,evm.model.chr21.1648,evm.model.chr21.1660,evm.model.chr21.285,evm.model.chr21.302,ev…
GO:0009987	cellular process	BP	8.16625e-34	1.36104e-32	evm.model.chr10.3236,evm.model.chr12.2070,evm.model.chr12.2264,evm.model.chr13.2563,evm.model.chr14.2182,evm.model.chr16.1920,evm.model.chr16.2379,evm.model.chr17.2044,evm.model.chr19.157,evm.model.chr19.980,evm.model.chr20.593,evm.model.chr21.1035,evm.model.chr21.1038,evm.model.chr21.1051,evm.model.chr21.1054,evm.model.chr21.1083,evm.model.chr21.1085,evm.model.chr21.1086,evm.model.chr21.1094,evm…
GO:0044712	single-organism catabolic process	BP	6.48338e-23	9.87943e-22	evm.model.chr13.2563,evm.model.chr21.1038,evm.model.chr21.1094,evm.model.chr21.1235,evm.model.chr21.1265,evm.model.chr21.1286,evm.model.chr21.1348,evm.model.chr21.1361,evm.model.chr21.1379,evm.model.chr21.1510,evm.model.chr21.1537,evm.model.chr21.1546,evm.model.chr21.1549,evm.model.chr21.1556,evm.model.chr21.1569,evm.model.chr21.1605,evm.model.chr21.1648,evm.model.chr21.1660,evm.model.chr21.285,e…
GO:0019752	carboxylic acid metabolic process	BP	1.3958e-21	2.10686e-20	evm.model.chr21.1038,evm.model.chr21.1094,evm.model.chr21.1235,evm.model.chr21.1265,evm.model.chr21.1286,evm.model.chr21.1348,evm.model.chr21.1361,evm.model.chr21.1379,evm.model.chr21.1510,evm.model.chr21.1537,evm.model.chr21.1546,evm.model.chr21.1549,evm.model.chr21.1556,evm.model.chr21.1569,evm.model.chr21.1605,evm.model.chr21.1648,evm.model.chr21.1660,evm.model.chr21.285,evm.model.chr21.302,ev…
GO:0006935	chemotaxis	BP	2.26505e-14	3.23578e-13	evm.model.chr21.1035,evm.model.chr21.1151,evm.model.chr21.1222,evm.model.chr21.1415,evm.model.chr21.1462,evm.model.chr21.380,evm.model.chr21.462,evm.model.chr21.927,evm.model.chr4.4280,evm.model.chr4.4392,evm.model.contig2559.2,evm.model.contig2648.1,evm.model.contig2764.1,evm.model.contig2795.1,evm.model.contig2871.1,evm.model.contig2875.2,evm.model.contig2973.3,evm.model.contig2997.1,evm.model.…
GO:0070588	calcium ion transmembrane transport	BP	2.63944e-14	3.73727e-13	evm.model.chr16.1920,evm.model.chr21.1096,evm.model.chr21.1102,evm.model.chr21.1125,evm.model.chr21.1429,evm.model.chr21.1568,evm.model.chr21.1600,evm.model.chr21.1647,evm.model.chr21.228,evm.model.chr21.667,evm.model.chr21.673,evm.model.contig1997.1,evm.model.contig2237.1,evm.model.contig2559.1,evm.model.contig2561.2,evm.model.contig2573.3,evm.model.contig2576.1,evm.model.contig2580.2,evm.model.…
GO:0006816	calcium ion transport	BP	3.40778e-12	4.50615e-11	evm.model.chr16.1920,evm.model.chr21.1096,evm.model.chr21.1102,evm.model.chr21.1125,evm.model.chr21.1429,evm.model.chr21.1568,evm.model.chr21.1600,evm.model.chr21.1647,evm.model.chr21.228,evm.model.chr21.667,evm.model.chr21.673,evm.model.contig1997.1,evm.model.contig2237.1,evm.model.contig2559.1,evm.model.contig2561.2,evm.model.contig2573.3,evm.model.contig2576.1,evm.model.contig2580.2,evm.model.…
GO:0019882	antigen processing and presentation	BP	1.62767e-10	1.988e-09	evm.model.chr10.3117,evm.model.chr20.123,evm.model.chr23.129,evm.model.chr23.223,evm.model.chr23.225,evm.model.chr23.227,evm.model.chr23.228,evm.model.chr23.234,evm.model.chr23.235,evm.model.chr23.237,evm.model.chr23.239,evm.model.chr23.241,evm.model.chr23.521,evm.model.chr23.523,evm.model.chr23.525,evm.model.chr23.526,evm.model.chr23.545,evm.model.chr23.558,evm.model.chr23.562,evm.model.chr23.60…
GO:0072511	divalent inorganic cation transport	BP	3.12549e-10	3.75998e-09	evm.model.chr16.1920,evm.model.chr21.1096,evm.model.chr21.1102,evm.model.chr21.1125,evm.model.chr21.1429,evm.model.chr21.1568,evm.model.chr21.1600,evm.model.chr21.1647,evm.model.chr21.228,evm.model.chr21.667,evm.model.chr21.673,evm.model.contig1997.1,evm.model.contig2237.1,evm.model.contig2559.1,evm.model.contig2561.2,evm.model.contig2573.3,evm.model.contig2576.1,evm.model.contig2580.2,evm.model.…
GO:0006334	nucleosome assembly	BP	7.64945e-10	8.93366e-09	evm.model.chr6.2069,evm.model.chr16.126,evm.model.chr16.134,evm.model.chr16.146,evm.model.chr16.150,evm.model.chr16.151,evm.model.chr16.157,evm.model.chr16.231,evm.model.chr16.251,evm.model.chr16.252,evm.model.chr16.255,evm.model.chr16.256,evm.model.chr4.1363,evm.model.chr16.136,evm.model.chr16.142,evm.model.chr16.143,evm.model.chr16.155,evm.model.chr16.249,evm.model.chr16.254,evm.model.chr16.263…
GO:0001570	vasculogenesis	BP	1.25793e-08	1.35993e-07	evm.model.chr21.1035,evm.model.chr21.1151,evm.model.chr21.380,evm.model.chr4.4280,evm.model.contig2648.1,evm.model.contig3109.2,evm.model.contig3110.1,evm.model.contig3189.2,evm.model.contig5375.1,evm.model.contig8020.1
GO:0006406	mRNA export from nucleus	BP	2.99154e-08	3.12841e-07	evm.model.chr2.3557,evm.model.chr8.1373,evm.model.chr8.1374,evm.model.chr8.1375,evm.model.chr8.1501,evm.model.chr8.1792,evm.model.chr8.2546,evm.model.chr8.2560
GO:0040011	locomotion	BP	4.39972e-08	4.57113e-07	evm.model.chr21.1035,evm.model.chr21.1151,evm.model.chr21.1222,evm.model.chr21.1415,evm.model.chr21.1462,evm.model.chr21.380,evm.model.chr21.462,evm.model.chr21.927,evm.model.chr4.4280,evm.model.chr4.4392,evm.model.contig2559.2,evm.model.contig2648.1,evm.model.contig2764.1,evm.model.contig2795.1,evm.model.contig2871.1,evm.model.contig2875.2,evm.model.contig2973.3,evm.model.contig2997.1,evm.model.…
GO:0098662	inorganic cation transmembrane transport	BP	7.64259e-08	7.73933e-07	evm.model.chr16.1920,evm.model.chr21.1096,evm.model.chr21.1102,evm.model.chr21.1125,evm.model.chr21.1429,evm.model.chr21.1568,evm.model.chr21.1600,evm.model.chr21.1647,evm.model.chr21.228,evm.model.chr21.580,evm.model.chr21.667,evm.model.chr21.673,evm.model.contig1997.1,evm.model.contig2237.1,evm.model.contig2559.1,evm.model.contig2561.2,evm.model.contig2573.3,evm.model.contig2576.1,evm.model.con…
GO:1901564	organonitrogen compound metabolic process	BP	1.37404e-07	1.37404e-06	evm.model.chr13.2563,evm.model.chr20.593,evm.model.chr21.1038,evm.model.chr21.1094,evm.model.chr21.1235,evm.model.chr21.1265,evm.model.chr21.1286,evm.model.chr21.1348,evm.model.chr21.1361,evm.model.chr21.1379,evm.model.chr21.1510,evm.model.chr21.1537,evm.model.chr21.1546,evm.model.chr21.1549,evm.model.chr21.1556,evm.model.chr21.1569,evm.model.chr21.1605,evm.model.chr21.1648,evm.model.chr21.1660,e…
GO:0001525	angiogenesis	BP	1.60913e-07	1.56989e-06	evm.model.chr21.1035,evm.model.chr21.1151,evm.model.chr21.380,evm.model.chr4.4280,evm.model.contig2648.1,evm.model.contig3109.2,evm.model.contig3110.1,evm.model.contig3189.2,evm.model.contig5375.1,evm.model.chr16.815,evm.model.contig8020.1,evm.model.chr10.1284
GO:0006508	proteolysis	BP	1.75283e-07	1.68948e-06	evm.model.contig2670.4,evm.model.contig2930.2,evm.model.contig3822.1,evm.model.chr19.1739,evm.model.chr23.237,evm.model.chr12.16,evm.model.chr15.2172,evm.model.chr17.2020,evm.model.chr19.155,evm.model.chr21.1060,evm.model.chr21.1082,evm.model.chr21.1092,evm.model.chr21.10,evm.model.chr21.1120,evm.model.chr21.1149,evm.model.chr21.1197,evm.model.chr21.1228,evm.model.chr21.1276,evm.model.chr21.1375,…
GO:0007018	microtubule-based movement	BP	2.75472e-07	2.60802e-06	evm.model.chr1.230,evm.model.chr1.85,evm.model.chr17.1218,evm.model.chr17.1220,evm.model.chr17.1380,evm.model.chr17.1410,evm.model.chr17.2037,evm.model.chr17.2039,evm.model.chr17.235,evm.model.chr17.256,evm.model.chr17.503,evm.model.chr17.515,evm.model.chr6.1543,evm.model.contig1202.2,evm.model.contig4017.1,evm.model.contig4081.1,evm.model.contig4196.1,evm.model.contig798.1,evm.model.chr1.3041,ev…
GO:0009605	response to external stimulus	BP	2.14342e-06	1.82418e-05	evm.model.chr21.1035,evm.model.chr21.1151,evm.model.chr21.1222,evm.model.chr21.1415,evm.model.chr21.1462,evm.model.chr21.380,evm.model.chr21.462,evm.model.chr21.927,evm.model.chr4.4280,evm.model.chr4.4392,evm.model.contig2559.2,evm.model.contig2648.1,evm.model.contig2764.1,evm.model.contig2795.1,evm.model.contig2871.1,evm.model.contig2875.2,evm.model.contig2973.3,evm.model.contig2997.1,evm.model.…
GO:0019221	cytokine-mediated signaling pathway	BP	6.18292e-06	4.87324e-05	evm.model.chr21.1035,evm.model.chr21.1151,evm.model.chr21.380,evm.model.chr4.4280,evm.model.contig2648.1,evm.model.contig3109.2,evm.model.contig3110.1,evm.model.contig3189.2,evm.model.contig5375.1,evm.model.chr23.278,evm.model.contig8020.1
GO:0070098	chemokine-mediated signaling pathway	BP	6.27082e-06	4.91829e-05	evm.model.chr21.1035,evm.model.chr21.1151,evm.model.chr21.380,evm.model.chr4.4280,evm.model.contig2648.1,evm.model.contig3109.2,evm.model.contig3110.1,evm.model.contig3189.2,evm.model.contig5375.1,evm.model.contig8020.1
GO:0034622	cellular macromolecular complex assembly	BP	8.40529e-06	6.52838e-05	evm.model.contig2938.1,evm.model.chr6.2068,evm.model.chr6.2069,evm.model.chr10.3031,evm.model.chr16.126,evm.model.chr16.134,evm.model.chr16.146,evm.model.chr16.150,evm.model.chr16.151,evm.model.chr16.157,evm.model.chr16.231,evm.model.chr16.251,evm.model.chr16.252,evm.model.chr16.255,evm.model.chr16.256,evm.model.chr4.1363,evm.model.chr16.136,evm.model.chr16.142,evm.model.chr16.143,evm.model.chr16…
GO:0019646	aerobic electron transport chain	BP	8.62688e-06	6.66812e-05	evm.model.contig5595.1,evm.model.contig6282.4,evm.model.contig6708.1,evm.model.contig7145.1
GO:0006352	DNA-templated transcription, initiation	BP	1.07933e-05	8.18446e-05	evm.model.chr4.2264,evm.model.chr16.126,evm.model.chr16.134,evm.model.chr16.146,evm.model.chr16.150,evm.model.chr16.151,evm.model.chr16.157,evm.model.chr16.231,evm.model.chr16.251,evm.model.chr16.252,evm.model.chr16.255,evm.model.chr16.256,evm.model.chr4.1363,evm.model.chr21.1529,evm.model.contig2325.1,evm.model.contig3763.4,evm.model.chr1.2728
GO:0042221	response to chemical	BP	1.21605e-05	9.13466e-05	evm.model.chr21.1035,evm.model.chr21.1151,evm.model.chr21.1222,evm.model.chr21.1415,evm.model.chr21.1462,evm.model.chr21.380,evm.model.chr21.462,evm.model.chr21.927,evm.model.chr4.4280,evm.model.chr4.4392,evm.model.contig2559.2,evm.model.contig2648.1,evm.model.contig2764.1,evm.model.contig2795.1,evm.model.contig2871.1,evm.model.contig2875.2,evm.model.contig2973.3,evm.model.contig2997.1,evm.model.…
GO:0007186	G-protein coupled receptor signaling pathway	BP	0.000121886	0.000805859	evm.model.chr21.1222,evm.model.chr21.1280,evm.model.chr21.1396,evm.model.chr21.1415,evm.model.chr21.1416,evm.model.chr21.1462,evm.model.chr21.1536,evm.model.chr21.1570,evm.model.chr21.1588,evm.model.chr21.1603,evm.model.chr21.1646,evm.model.chr21.179,evm.model.chr21.236,evm.model.chr21.335,evm.model.chr21.352,evm.model.chr21.413,evm.model.chr21.437,evm.model.chr21.462,evm.model.chr21.573,evm.mode…
GO:0071103	DNA conformation change	BP	0.000181106	0.00114083	evm.model.chr21.1519,evm.model.contig2709.2,evm.model.contig2754.2,evm.model.contig3890.1,evm.model.chr4.2267,evm.model.chr13.2312,evm.model.chr7.257,evm.model.chr6.2069,evm.model.chr16.126,evm.model.chr16.134,evm.model.chr16.146,evm.model.chr16.150,evm.model.chr16.151,evm.model.chr16.157,evm.model.chr16.231,evm.model.chr16.251,evm.model.chr16.252,evm.model.chr16.255,evm.model.chr16.256,evm.model…
GO:0007166	cell surface receptor signaling pathway	BP	0.000223938	0.00137808	evm.model.chr21.1035,evm.model.chr21.1151,evm.model.chr21.1222,evm.model.chr21.1280,evm.model.chr21.1396,evm.model.chr21.1415,evm.model.chr21.1416,evm.model.chr21.1462,evm.model.chr21.1536,evm.model.chr21.1570,evm.model.chr21.1588,evm.model.chr21.1603,evm.model.chr21.1646,evm.model.chr21.179,evm.model.chr21.236,evm.model.chr21.335,evm.model.chr21.352,evm.model.chr21.380,evm.model.chr21.413,evm.mo…
GO:0006665	sphingolipid metabolic process	BP	0.000240012	0.00147134	evm.model.chr20.593,evm.model.contig2959.3,evm.model.contig5364.1,evm.model.chr6.2063,evm.model.chr21.751,evm.model.chr18.1551,evm.model.chr9.3100,evm.model.chr9.3208
GO:0044763	single-organism cellular process	BP	0.000588564	0.0032812	evm.model.chr10.3236,evm.model.chr12.2264,evm.model.chr13.2563,evm.model.chr16.1920,evm.model.chr20.593,evm.model.chr21.1035,evm.model.chr21.1038,evm.model.chr21.1054,evm.model.chr21.1094,evm.model.chr21.1096,evm.model.chr21.1102,evm.model.chr21.1125,evm.model.chr21.1151,evm.model.chr21.1222,evm.model.chr21.1235,evm.model.chr21.1265,evm.model.chr21.1280,evm.model.chr21.1286,evm.model.chr21.1346,e…
GO:0006461	protein complex assembly	BP	0.000869653	0.00470083	evm.model.contig2938.1,evm.model.chr6.2068,evm.model.chr6.2069,evm.model.chr10.3031,evm.model.chr20.123,evm.model.chr16.126,evm.model.chr16.134,evm.model.chr16.146,evm.model.chr16.150,evm.model.chr16.151,evm.model.chr16.157,evm.model.chr16.231,evm.model.chr16.251,evm.model.chr16.252,evm.model.chr16.255,evm.model.chr16.256,evm.model.chr4.1363,evm.model.chr16.136,evm.model.chr16.142,evm.model.chr16…
GO:0044281	small molecule metabolic process	BP	0.00123938	0.00648039	evm.model.chr13.2563,evm.model.chr21.1038,evm.model.chr21.1094,evm.model.chr21.1235,evm.model.chr21.1265,evm.model.chr21.1286,evm.model.chr21.1348,evm.model.chr21.1361,evm.model.chr21.1379,evm.model.chr21.1510,evm.model.chr21.1537,evm.model.chr21.1546,evm.model.chr21.1549,evm.model.chr21.1556,evm.model.chr21.1569,evm.model.chr21.1605,evm.model.chr21.1648,evm.model.chr21.1660,evm.model.chr21.285,e…
GO:0071822	protein complex subunit organization	BP	0.00142106	0.0073109	evm.model.contig2674.1,evm.model.contig2938.1,evm.model.chr2.1881,evm.model.chr6.2068,evm.model.chr6.2069,evm.model.chr10.3031,evm.model.chr20.123,evm.model.chr16.126,evm.model.chr16.134,evm.model.chr16.146,evm.model.chr16.150,evm.model.chr16.151,evm.model.chr16.157,evm.model.chr16.231,evm.model.chr16.251,evm.model.chr16.252,evm.model.chr16.255,evm.model.chr16.256,evm.model.chr4.1363,evm.model.ch…
GO:0022607	cellular component assembly	BP	0.00924925	0.0386392	evm.model.contig2938.1,evm.model.chr4.2249,evm.model.chr6.2068,evm.model.chr6.2069,evm.model.chr10.3031,evm.model.chr20.123,evm.model.chr16.126,evm.model.chr16.134,evm.model.chr16.146,evm.model.chr16.150,evm.model.chr16.151,evm.model.chr16.157,evm.model.chr16.231,evm.model.chr16.251,evm.model.chr16.252,evm.model.chr16.255,evm.model.chr16.256,evm.model.chr4.1363,evm.model.chr16.136,evm.model.chr16…
GO:0001916	positive regulation of T cell mediated cytotoxicity	BP	0.0164	0.0610234	evm.model.chr23.239,evm.model.chr23.521
GO:0006928	cellular component movement	BP	0.0287851	0.100122	evm.model.contig2871.1,evm.model.chr21.950,evm.model.chr9.3269,evm.model.chr8.1499,evm.model.chr1.230,evm.model.chr1.85,evm.model.chr17.1218,evm.model.chr17.1220,evm.model.chr17.1380,evm.model.chr17.1410,evm.model.chr17.2037,evm.model.chr17.2039,evm.model.chr17.235,evm.model.chr17.256,evm.model.chr17.503,evm.model.chr17.515,evm.model.chr6.1543,evm.model.contig1202.2,evm.model.contig4017.1,evm.mod…
GO:0042119	neutrophil activation	BP	0.0334621	0.112853	evm.model.chr21.1222,evm.model.chr21.927,evm.model.chr13.1114,evm.model.chr21.1266
GO:0043408	regulation of MAPK cascade	BP	0.0334621	0.112853	evm.model.chr5.4224,evm.model.contig2567.4,evm.model.contig2700.4,evm.model.contig2862.1
GO:0022900	electron transport chain	BP	0.0367138	0.122891	evm.model.chr13.2447,evm.model.chr23.129,evm.model.chr7.3866,evm.model.contig5595.1,evm.model.contig6282.4,evm.model.contig6708.1,evm.model.contig7145.1
GO:0015979	photosynthesis	BP	0.044275	0.141952	evm.model.contig3152.1,evm.model.chr22.38,evm.model.chr22.423,evm.model.chr7.3866,evm.model.chr7.3294,evm.model.chr1.1165
GO:0006874	cellular calcium ion homeostasis	BP	0.044275	0.141952	evm.model.chr5.4224,evm.model.chr7.3396,evm.model.chr9.3243,evm.model.contig2567.4,evm.model.contig2700.4,evm.model.contig2862.1

## Sheet: expansion KEGG Enrihment
MapID	MapTitle	Pvalue	AdjustedPv	GeneIDs
map05322	Systemic lupus erythematosus	2.06244e-70	2.76367e-68	evm.model.chr16.126 evm.model.chr16.134 evm.model.chr16.146 evm.model.chr16.150 evm.model.chr16.151 evm.model.chr16.157 evm.model.chr16.231 evm.model.chr16.251 evm.model.chr16.252 evm.model.chr16.255 evm.model.chr16.256 evm.model.chr4.1363 evm.model.chr16.136 evm.model.chr16.142 evm.model.chr16.143 evm.model.chr16.155 evm.model.chr16.249 evm.model.chr16.254 evm.model.chr16.263 evm.model.chr4.1359…
map04740	Olfactory transduction	4.86855e-69	3.26193e-67	evm.model.chr3.1178 evm.model.chr3.1179 evm.model.chr3.1446 evm.model.chr3.1448 evm.model.chr3.1450 evm.model.chr3.1453 evm.model.chr3.1459 evm.model.chr3.1460 evm.model.chr3.1466 evm.model.chr3.1469 evm.model.chr3.1470 evm.model.chr3.2969 evm.model.chr3.2972 evm.model.contig4541.2 evm.model.chr5.1159 evm.model.chr5.1162 evm.model.chr22.427 evm.model.chr22.428 evm.model.chr22.431 evm.model.chr22.…
map05203	Viral carcinogenesis	2.58013e-39	1.15246e-37	evm.model.chr10.3117 evm.model.chr20.123 evm.model.chr23.129 evm.model.chr23.223 evm.model.chr23.225 evm.model.chr23.227 evm.model.chr23.228 evm.model.chr23.234 evm.model.chr23.235 evm.model.chr23.237 evm.model.chr23.239 evm.model.chr23.241 evm.model.chr23.521 evm.model.chr23.523 evm.model.chr23.525 evm.model.chr23.526 evm.model.chr23.545 evm.model.chr23.558 evm.model.chr23.562 evm.model.chr23.60…
map05416	Viral myocarditis	1.37726e-38	4.61382e-37	evm.model.chr9.3269 evm.model.chr9.921 evm.model.chr9.922 evm.model.chr10.3117 evm.model.chr20.123 evm.model.chr23.129 evm.model.chr23.223 evm.model.chr23.225 evm.model.chr23.227 evm.model.chr23.228 evm.model.chr23.234 evm.model.chr23.235 evm.model.chr23.237 evm.model.chr23.239 evm.model.chr23.241 evm.model.chr23.521 evm.model.chr23.523 evm.model.chr23.525 evm.model.chr23.526 evm.model.chr23.545 …
map05169	Epstein-Barr virus infection	1.4021e-29	3.75763e-28	evm.model.chr10.3015 evm.model.chr10.3017 evm.model.chr10.3019 evm.model.chr10.3027 evm.model.chr10.3029 evm.model.chr10.3031 evm.model.chr3.730 evm.model.chr7.1179 evm.model.chr9.2401 evm.model.chr10.3117 evm.model.chr20.123 evm.model.chr23.129 evm.model.chr23.223 evm.model.chr23.225 evm.model.chr23.227 evm.model.chr23.228 evm.model.chr23.234 evm.model.chr23.235 evm.model.chr23.237 evm.model.chr…
map05034	Alcoholism	6.43578e-29	1.43732e-27	evm.model.chr16.126 evm.model.chr16.134 evm.model.chr16.146 evm.model.chr16.150 evm.model.chr16.151 evm.model.chr16.157 evm.model.chr16.231 evm.model.chr16.251 evm.model.chr16.252 evm.model.chr16.255 evm.model.chr16.256 evm.model.chr4.1363 evm.model.chr16.136 evm.model.chr16.142 evm.model.chr16.143 evm.model.chr16.155 evm.model.chr16.249 evm.model.chr16.254 evm.model.chr16.263 evm.model.chr4.1359…
map04650	Natural killer cell mediated cytotoxicity	5.90079e-26	1.12958e-24	evm.model.chr10.3117 evm.model.chr20.123 evm.model.chr23.129 evm.model.chr23.223 evm.model.chr23.225 evm.model.chr23.227 evm.model.chr23.228 evm.model.chr23.234 evm.model.chr23.235 evm.model.chr23.237 evm.model.chr23.239 evm.model.chr23.241 evm.model.chr23.521 evm.model.chr23.523 evm.model.chr23.525 evm.model.chr23.526 evm.model.chr23.545 evm.model.chr23.558 evm.model.chr23.562 evm.model.chr23.60…
map05330	Allograft rejection	2.38232e-23	3.99039e-22	evm.model.chr10.3117 evm.model.chr20.123 evm.model.chr23.129 evm.model.chr23.223 evm.model.chr23.225 evm.model.chr23.227 evm.model.chr23.228 evm.model.chr23.234 evm.model.chr23.235 evm.model.chr23.237 evm.model.chr23.239 evm.model.chr23.241 evm.model.chr23.521 evm.model.chr23.523 evm.model.chr23.525 evm.model.chr23.526 evm.model.chr23.545 evm.model.chr23.558 evm.model.chr23.562 evm.model.chr23.60…
map05320	Autoimmune thyroid disease	1.40248e-22	2.08813e-21	evm.model.chr10.3117 evm.model.chr20.123 evm.model.chr23.129 evm.model.chr23.223 evm.model.chr23.225 evm.model.chr23.227 evm.model.chr23.228 evm.model.chr23.234 evm.model.chr23.235 evm.model.chr23.237 evm.model.chr23.239 evm.model.chr23.241 evm.model.chr23.521 evm.model.chr23.523 evm.model.chr23.525 evm.model.chr23.526 evm.model.chr23.545 evm.model.chr23.558 evm.model.chr23.562 evm.model.chr23.60…
map04145	Phagosome	8.5429e-19	1.14475e-17	evm.model.chr10.3117 evm.model.chr20.123 evm.model.chr23.129 evm.model.chr23.223 evm.model.chr23.225 evm.model.chr23.227 evm.model.chr23.228 evm.model.chr23.234 evm.model.chr23.235 evm.model.chr23.237 evm.model.chr23.239 evm.model.chr23.241 evm.model.chr23.521 evm.model.chr23.523 evm.model.chr23.525 evm.model.chr23.526 evm.model.chr23.545 evm.model.chr23.558 evm.model.chr23.562 evm.model.chr23.60…
map04612	Antigen processing and presentation	1.25912e-17	1.53384e-16	evm.model.chr10.3015 evm.model.chr10.3017 evm.model.chr10.3019 evm.model.chr10.3027 evm.model.chr10.3029 evm.model.chr10.3031 evm.model.chr3.730 evm.model.chr7.1179 evm.model.chr9.2401 evm.model.chr10.3117 evm.model.chr20.123 evm.model.chr23.129 evm.model.chr23.223 evm.model.chr23.225 evm.model.chr23.227 evm.model.chr23.228 evm.model.chr23.234 evm.model.chr23.235 evm.model.chr23.237 evm.model.chr…
map05332	Graft-versus-host disease	1.81258e-15	2.02405e-14	evm.model.chr10.3117 evm.model.chr20.123 evm.model.chr23.129 evm.model.chr23.223 evm.model.chr23.225 evm.model.chr23.227 evm.model.chr23.228 evm.model.chr23.234 evm.model.chr23.235 evm.model.chr23.237 evm.model.chr23.239 evm.model.chr23.241 evm.model.chr23.521 evm.model.chr23.523 evm.model.chr23.525 evm.model.chr23.526 evm.model.chr23.545 evm.model.chr23.558 evm.model.chr23.562 evm.model.chr23.60…
map04550	NA	4.97484e-14	5.12791e-13	evm.model.chr15.2171 evm.model.chr2.4826 evm.model.chr21.1145 evm.model.chr21.1277 evm.model.chr21.1278 evm.model.chr21.1349 evm.model.chr21.268 evm.model.chr21.279 evm.model.chr21.396 evm.model.chr21.442 evm.model.chr21.626 evm.model.contig2532.5 evm.model.contig2844.2 evm.model.contig2855.6 evm.model.contig2871.7 evm.model.contig2877.3 evm.model.contig2880.5 evm.model.contig2985.1 evm.model.con…
map05414	Dilated cardiomyopathy	6.25098e-14	5.98308e-13	evm.model.chr6.2060 evm.model.chr6.2061 evm.model.chr6.2063 evm.model.chr6.2065 evm.model.chr6.2066 evm.model.chr6.2067 evm.model.chr6.2068 evm.model.chr6.2069 evm.model.chr6.2070 evm.model.chr6.2071 evm.model.chr6.2072 evm.model.chr6.2073 evm.model.chr6.2074 evm.model.chr6.2075 evm.model.chr6.2081 evm.model.chr7.3396 evm.model.chr7.3397 evm.model.chr7.3398 evm.model.chr9.2147 evm.model.chr9.2898…
map04940	Type I diabetes mellitus	3.58303e-13	3.20084e-12	evm.model.chr10.3117 evm.model.chr20.123 evm.model.chr23.129 evm.model.chr23.223 evm.model.chr23.225 evm.model.chr23.227 evm.model.chr23.228 evm.model.chr23.234 evm.model.chr23.235 evm.model.chr23.237 evm.model.chr23.239 evm.model.chr23.241 evm.model.chr23.521 evm.model.chr23.523 evm.model.chr23.525 evm.model.chr23.526 evm.model.chr23.545 evm.model.chr23.558 evm.model.chr23.562 evm.model.chr23.60…
map05218	Melanoma	4.11978e-11	3.45031e-10	evm.model.chr11.3279 evm.model.chr13.1167 evm.model.chr17.1093 evm.model.chr19.866 evm.model.chr2.3977 evm.model.chr22.1 evm.model.chr22.3 evm.model.chr4.126 evm.model.chr4.4634 evm.model.chr5.2678 evm.model.chr5.898 evm.model.chr8.1714 evm.model.chr8.2559 evm.model.chr9.3251 evm.model.contig1126.1 evm.model.contig1131.1 evm.model.contig1541.3 evm.model.contig1550.1 evm.model.contig1576.1 evm.mod…
map04151	PI3K-Akt signaling pathway	2.99443e-10	2.36031e-09	evm.model.chr9.2147 evm.model.chr9.2898 evm.model.chr9.2901 evm.model.chr9.2906 evm.model.chr9.2907 evm.model.chr11.3279 evm.model.chr13.1167 evm.model.chr17.1093 evm.model.chr19.866 evm.model.chr2.3977 evm.model.chr22.1 evm.model.chr22.3 evm.model.chr4.126 evm.model.chr4.4634 evm.model.chr5.2678 evm.model.chr5.898 evm.model.chr8.1714 evm.model.chr8.2559 evm.model.chr9.3251 evm.model.contig1126.1…
map05150	Staphylococcus aureus infection	3.57618e-09	2.66227e-08	evm.model.chr9.2147 evm.model.chr9.2898 evm.model.chr9.2901 evm.model.chr9.2906 evm.model.chr9.2907 evm.model.chr18.1941 evm.model.chr18.2335 evm.model.chr18.513 evm.model.contig7192.1 evm.model.contig828.1 evm.model.chr9.2883 evm.model.chr9.2891 evm.model.chr9.2902 evm.model.chr12.2099 evm.model.chr12.2100 evm.model.chr15.1272 evm.model.chr15.1273 evm.model.chr15.2317 evm.model.chr9.2157 evm.mod…
map05168	Herpes simplex infection	5.7768e-09	4.07416e-08	evm.model.chr10.3117 evm.model.chr20.123 evm.model.chr23.129 evm.model.chr23.223 evm.model.chr23.225 evm.model.chr23.227 evm.model.chr23.228 evm.model.chr23.234 evm.model.chr23.235 evm.model.chr23.237 evm.model.chr23.239 evm.model.chr23.241 evm.model.chr23.521 evm.model.chr23.523 evm.model.chr23.525 evm.model.chr23.526 evm.model.chr23.545 evm.model.chr23.558 evm.model.chr23.562 evm.model.chr23.60…
map04514	Cell adhesion molecules (CAMs)	3.28253e-08	2.19929e-07	evm.model.chr10.3117 evm.model.chr20.123 evm.model.chr23.129 evm.model.chr23.223 evm.model.chr23.225 evm.model.chr23.227 evm.model.chr23.228 evm.model.chr23.234 evm.model.chr23.235 evm.model.chr23.237 evm.model.chr23.239 evm.model.chr23.241 evm.model.chr23.521 evm.model.chr23.523 evm.model.chr23.525 evm.model.chr23.526 evm.model.chr23.545 evm.model.chr23.558 evm.model.chr23.562 evm.model.chr23.60…
map00591	Linoleic acid metabolism	3.92078e-08	2.50183e-07	evm.model.chr19.1456 evm.model.chr2.1881 evm.model.chr2.1973 evm.model.chr2.1977 evm.model.chr2.1984 evm.model.chr2.1987 evm.model.chr2.2398 evm.model.chr2.2402 evm.model.chr2.3060 evm.model.chr2.526 evm.model.chr22.103 evm.model.chr22.104 evm.model.chr22.106 evm.model.chr22.446
map00590	Arachidonic acid metabolism	1.50462e-07	8.85613e-07	evm.model.chr19.1456 evm.model.chr2.1881 evm.model.chr2.1973 evm.model.chr2.1977 evm.model.chr2.1984 evm.model.chr2.1987 evm.model.chr2.2398 evm.model.chr2.2402 evm.model.chr2.3060 evm.model.chr13.1253 evm.model.chr13.1254 evm.model.chr2.526 evm.model.chr22.103 evm.model.chr22.104 evm.model.chr22.106 evm.model.chr22.446 evm.model.chr22.453 evm.model.chr2.248 evm.model.chr2.249
map05162	Measles	1.52008e-07	8.85613e-07	evm.model.chr10.3015 evm.model.chr10.3017 evm.model.chr10.3019 evm.model.chr10.3027 evm.model.chr10.3029 evm.model.chr10.3031 evm.model.chr3.730 evm.model.chr7.1179 evm.model.chr9.2401 evm.model.chr9.2147 evm.model.chr9.2898 evm.model.chr9.2901 evm.model.chr9.2906 evm.model.chr9.2907 evm.model.chr9.2883 evm.model.chr9.2891 evm.model.chr9.2902 evm.model.chr12.2099 evm.model.chr12.2100 evm.model.ch…
map04391	Hippo signaling pathway - fly	1.91926e-07	1.07159e-06	evm.model.chr13.1851 evm.model.chr13.1852 evm.model.chr13.564 evm.model.chr3.2562 evm.model.chr3.2563 evm.model.chr17.1196 evm.model.chr17.1216 evm.model.chr17.1228 evm.model.chr17.1700 evm.model.chr17.242 evm.model.chr17.304 evm.model.chr17.522 evm.model.chr17.529 evm.model.chr5.4531 evm.model.contig1331.1 evm.model.contig4196.2 evm.model.contig4519.1 evm.model.contig6456.1
map04010	MAPK signaling pathway	1.79225e-06	9.60648e-06	evm.model.chr10.3015 evm.model.chr10.3017 evm.model.chr10.3019 evm.model.chr10.3027 evm.model.chr10.3029 evm.model.chr10.3031 evm.model.chr3.730 evm.model.chr7.1179 evm.model.chr9.2401 evm.model.chr3.3106 evm.model.chr11.3279 evm.model.chr13.1167 evm.model.chr17.1093 evm.model.chr19.866 evm.model.chr2.3977 evm.model.chr22.1 evm.model.chr22.3 evm.model.chr4.126 evm.model.chr4.4634 evm.model.chr5.2…
map05310	Asthma	3.48324e-06	1.79521e-05	evm.model.chr9.2147 evm.model.chr9.2898 evm.model.chr9.2901 evm.model.chr9.2906 evm.model.chr9.2907 evm.model.chr9.2883 evm.model.chr9.2891 evm.model.chr9.2902 evm.model.chr12.2099 evm.model.chr12.2100 evm.model.chr9.2157 evm.model.chr9.2877
map05410	Hypertrophic cardiomyopathy (HCM)	2.93471e-05	0.000145649	evm.model.chr6.2060 evm.model.chr6.2061 evm.model.chr6.2063 evm.model.chr6.2065 evm.model.chr6.2066 evm.model.chr6.2067 evm.model.chr6.2068 evm.model.chr6.2069 evm.model.chr6.2070 evm.model.chr6.2071 evm.model.chr6.2072 evm.model.chr6.2073 evm.model.chr6.2074 evm.model.chr6.2075 evm.model.chr6.2081 evm.model.chr7.3396 evm.model.chr7.3397 evm.model.chr7.3398
map05143	African trypanosomiasis	4.51074e-05	0.000215871	evm.model.chr9.2147 evm.model.chr9.2898 evm.model.chr9.2901 evm.model.chr9.2906 evm.model.chr9.2907 evm.model.chr9.2883 evm.model.chr9.2891 evm.model.chr9.2902 evm.model.chr9.2157 evm.model.chr9.2877
map04726	Serotonergic synapse	4.82898e-05	0.000223132	evm.model.chr19.1456 evm.model.chr2.1881 evm.model.chr2.1973 evm.model.chr2.1977 evm.model.chr2.1984 evm.model.chr2.1987 evm.model.chr2.3060 evm.model.chr2.3383 evm.model.chr13.1253 evm.model.chr13.1254 evm.model.chr2.526 evm.model.chr22.103 evm.model.chr22.104 evm.model.chr22.106 evm.model.chr22.446 evm.model.chr22.453
map04015	Rap1 signaling pathway	8.51815e-05	0.000373859	evm.model.chr13.1024 evm.model.chr11.3279 evm.model.chr13.1167 evm.model.chr17.1093 evm.model.chr19.866 evm.model.chr2.3977 evm.model.chr22.1 evm.model.chr22.3 evm.model.chr4.126 evm.model.chr4.4634 evm.model.chr5.2678 evm.model.chr5.898 evm.model.chr8.1714 evm.model.chr8.2559 evm.model.chr9.3251 evm.model.contig1126.1 evm.model.contig1131.1 evm.model.contig1541.3 evm.model.contig1550.1 evm.model…
map04672	Intestinal immune network for IgA production	8.69677e-05	0.000373859	evm.model.chr9.2147 evm.model.chr9.2898 evm.model.chr9.2901 evm.model.chr9.2906 evm.model.chr9.2907 evm.model.chr9.2883 evm.model.chr9.2891 evm.model.chr9.2902 evm.model.chr12.2099 evm.model.chr12.2100 evm.model.chr9.2157 evm.model.chr9.2877
map05340	Primary immunodeficiency	8.92797e-05	0.000373859	evm.model.chr9.2147 evm.model.chr9.2898 evm.model.chr9.2901 evm.model.chr9.2906 evm.model.chr9.2907 evm.model.chr9.2883 evm.model.chr9.2891 evm.model.chr9.2902 evm.model.chr9.2157 evm.model.chr9.2877
map04212	NA	0.000126952	0.000515504	evm.model.chr16.1560 evm.model.chr17.1196 evm.model.chr17.1216 evm.model.chr17.1228 evm.model.chr17.1700 evm.model.chr17.242 evm.model.chr17.304 evm.model.chr17.522 evm.model.chr17.529 evm.model.chr5.4531 evm.model.contig1331.1 evm.model.contig4196.2 evm.model.contig4519.1 evm.model.contig6456.1
map05202	Transcriptional misregulation in cancer	0.000551688	0.0021743	evm.model.chr16.127 evm.model.chr16.131 evm.model.chr16.145 evm.model.chr16.147 evm.model.chr16.152 evm.model.chr16.153 evm.model.chr16.247 evm.model.chr16.259 evm.model.chr16.261 evm.model.chr4.1364 evm.model.chr9.2147 evm.model.chr9.2898 evm.model.chr9.2901 evm.model.chr9.2906 evm.model.chr9.2907 evm.model.chr9.2883 evm.model.chr9.2891 evm.model.chr9.2902 evm.model.chr12.2099 evm.model.chr12.21…
map04014	Ras signaling pathway	0.00102368	0.00378671	evm.model.chr13.1024 evm.model.chr11.3279 evm.model.chr13.1167 evm.model.chr17.1093 evm.model.chr19.866 evm.model.chr2.3977 evm.model.chr22.1 evm.model.chr22.3 evm.model.chr4.126 evm.model.chr4.4634 evm.model.chr5.2678 evm.model.chr5.898 evm.model.chr8.1714 evm.model.chr8.2559 evm.model.chr9.3251 evm.model.contig1126.1 evm.model.contig1131.1 evm.model.contig1541.3 evm.model.contig1550.1 evm.model…
map04020	Calcium signaling pathway	0.00104559	0.00378671	evm.model.chr10.2901 evm.model.chr10.2902 evm.model.chr7.3396 evm.model.chr7.3397 evm.model.chr7.3398 evm.model.chr9.3239 evm.model.chr9.3240 evm.model.chr9.3241 evm.model.chr9.3242 evm.model.chr9.3243 evm.model.chr9.2147 evm.model.chr9.2898 evm.model.chr9.2901 evm.model.chr9.2906 evm.model.chr9.2907 evm.model.chr9.2883 evm.model.chr9.2891 evm.model.chr9.2902 evm.model.chr12.2099 evm.model.chr12.…
map04144	Endocytosis	0.00121781	0.00429439	evm.model.chr10.3015 evm.model.chr10.3017 evm.model.chr10.3019 evm.model.chr10.3027 evm.model.chr10.3029 evm.model.chr10.3031 evm.model.chr3.730 evm.model.chr7.1179 evm.model.chr9.2401 evm.model.chr10.3117 evm.model.chr20.123 evm.model.chr23.129 evm.model.chr23.223 evm.model.chr23.225 evm.model.chr23.227 evm.model.chr23.228 evm.model.chr23.234 evm.model.chr23.235 evm.model.chr23.237 evm.model.chr…
map05134	Legionellosis	0.00196798	0.00655804	evm.model.chr10.3015 evm.model.chr10.3017 evm.model.chr10.3019 evm.model.chr10.3027 evm.model.chr10.3029 evm.model.chr10.3031 evm.model.chr3.730 evm.model.chr7.1179 evm.model.chr9.2401
map04260	Cardiac muscle contraction	0.00200657	0.00655804	evm.model.chr9.3269 evm.model.chr9.921 evm.model.chr9.922 evm.model.chr7.3396 evm.model.chr7.3397 evm.model.chr7.3398 evm.model.contig5595.1 evm.model.contig6282.4 evm.model.contig6708.1 evm.model.contig7145.1 evm.model.chr9.920
map05204	Chemical carcinogenesis	0.00211734	0.00675532	evm.model.chr19.1456 evm.model.chr2.1881 evm.model.chr2.1973 evm.model.chr2.1977 evm.model.chr2.1984 evm.model.chr2.1987 evm.model.chr2.2398 evm.model.chr2.2402 evm.model.chr2.3060 evm.model.chr2.3383
map04810	Regulation of actin cytoskeleton	0.00322936	0.00989643	evm.model.chr16.2379 evm.model.chr13.1791 evm.model.chr11.3279 evm.model.chr13.1167 evm.model.chr17.1093 evm.model.chr19.866 evm.model.chr2.3977 evm.model.chr22.1 evm.model.chr22.3 evm.model.chr4.126 evm.model.chr4.4634 evm.model.chr5.2678 evm.model.chr5.898 evm.model.chr8.1714 evm.model.chr8.2559 evm.model.chr9.3251 evm.model.contig1126.1 evm.model.contig1131.1 evm.model.contig1541.3 evm.model.c…
map05323	Rheumatoid arthritis	0.00405561	0.0120767	evm.model.chr9.2147 evm.model.chr9.2898 evm.model.chr9.2901 evm.model.chr9.2906 evm.model.chr9.2907 evm.model.chr9.2883 evm.model.chr9.2891 evm.model.chr9.2902 evm.model.chr12.2099 evm.model.chr12.2100 evm.model.chr9.2157 evm.model.chr9.2877
map05140	Leishmaniasis	0.00428219	0.0124742	evm.model.chr9.2147 evm.model.chr9.2898 evm.model.chr9.2901 evm.model.chr9.2906 evm.model.chr9.2907 evm.model.chr9.2883 evm.model.chr9.2891 evm.model.chr9.2902 evm.model.chr9.2157 evm.model.chr9.2877
map04380	Osteoclast differentiation	0.00580133	0.0165185	evm.model.chr18.473 evm.model.chr18.846 evm.model.contig3723.11 evm.model.contig812.1 evm.model.contig816.3 evm.model.chr18.1811 evm.model.chr18.1812 evm.model.chr18.1883 evm.model.chr18.413 evm.model.chr18.2328 evm.model.chr18.1666 evm.model.chr18.490 evm.model.chr18.529 evm.model.chr18.845 evm.model.contig3723.9
map05164	Influenza A	0.00591707	0.0165185	evm.model.chr10.3015 evm.model.chr10.3017 evm.model.chr10.3019 evm.model.chr10.3027 evm.model.chr10.3029 evm.model.chr10.3031 evm.model.chr3.730 evm.model.chr7.1179 evm.model.chr9.2401 evm.model.chr2.3557 evm.model.chr8.1373 evm.model.chr8.1374 evm.model.chr8.1375 evm.model.chr8.1501 evm.model.chr8.1792 evm.model.chr8.2546 evm.model.chr8.2560
map00140	Steroid hormone biosynthesis	0.00745035	0.0203744	evm.model.chr19.1456 evm.model.chr2.1881 evm.model.chr2.1973 evm.model.chr2.1977 evm.model.chr2.1984 evm.model.chr2.1987 evm.model.chr2.2398 evm.model.chr2.2402 evm.model.chr2.3060
map04213	NA	0.00898839	0.0236165	evm.model.chr10.3015 evm.model.chr10.3017 evm.model.chr10.3019 evm.model.chr10.3027 evm.model.chr10.3029 evm.model.chr10.3031 evm.model.chr3.730 evm.model.chr7.1179 evm.model.chr9.2401
map04640	Hematopoietic cell lineage	0.0122207	0.0310726	evm.model.chr9.2147 evm.model.chr9.2898 evm.model.chr9.2901 evm.model.chr9.2906 evm.model.chr9.2907 evm.model.chr9.2883 evm.model.chr9.2891 evm.model.chr9.2902 evm.model.chr9.2157 evm.model.chr9.2877
map04064	NF-kappa B signaling pathway	0.0122899	0.0310726	evm.model.chr9.2147 evm.model.chr9.2898 evm.model.chr9.2901 evm.model.chr9.2906 evm.model.chr9.2907 evm.model.chr9.2883 evm.model.chr9.2891 evm.model.chr9.2902 evm.model.chr12.2099 evm.model.chr12.2100 evm.model.chr9.2157 evm.model.chr9.2877
map00830	Retinol metabolism	0.0146569	0.0357096	evm.model.chr19.1456 evm.model.chr2.1881 evm.model.chr2.1973 evm.model.chr2.1977 evm.model.chr2.1984 evm.model.chr2.1987 evm.model.chr2.3060 evm.model.chr2.3383
map00362	Benzoate degradation	0.022135	0.0529658	evm.model.chr1.3875 evm.model.chr1.3876
map04664	Fc epsilon RI signaling pathway	0.0278472	0.0643657	evm.model.chr9.2147 evm.model.chr9.2898 evm.model.chr9.2901 evm.model.chr9.2906 evm.model.chr9.2907 evm.model.chr9.2883 evm.model.chr9.2891 evm.model.chr9.2902 evm.model.chr9.2157 evm.model.chr9.2877
map04530	Tight junction	0.0278598	0.0643657	evm.model.chr10.1283 evm.model.chr13.2299 evm.model.chr13.2300 evm.model.chr13.2301 evm.model.chr13.2308 evm.model.chr13.2312 evm.model.chr13.2313 evm.model.chr13.2314 evm.model.chr6.2982 evm.model.chr9.3269 evm.model.chr9.921 evm.model.chr9.922 evm.model.chr10.1284 evm.model.chr13.2309 evm.model.chr9.920
map05166	HTLV-I infection	0.0369167	0.0824473	evm.model.chr10.3117 evm.model.chr20.123 evm.model.chr23.129 evm.model.chr23.223 evm.model.chr23.225 evm.model.chr23.227 evm.model.chr23.228 evm.model.chr23.234 evm.model.chr23.235 evm.model.chr23.237 evm.model.chr23.239 evm.model.chr23.241 evm.model.chr23.521 evm.model.chr23.523 evm.model.chr23.525 evm.model.chr23.526 evm.model.chr23.545 evm.model.chr23.558 evm.model.chr23.562 evm.model.chr23.60…
map04114	Oocyte meiosis	0.0386352	0.0848708	evm.model.chr17.1196 evm.model.chr17.1216 evm.model.chr17.1228 evm.model.chr17.1700 evm.model.chr17.242 evm.model.chr17.304 evm.model.chr17.522 evm.model.chr17.529 evm.model.chr5.4531 evm.model.contig1331.1 evm.model.contig4196.2 evm.model.contig4519.1 evm.model.contig6456.1
map04110	Cell cycle	0.047871	0.103463	evm.model.chr17.1196 evm.model.chr17.1216 evm.model.chr17.1228 evm.model.chr17.1700 evm.model.chr17.242 evm.model.chr17.304 evm.model.chr17.522 evm.model.chr17.529 evm.model.chr5.4531 evm.model.contig1331.1 evm.model.contig4196.2 evm.model.contig4519.1 evm.model.contig6456.1
map05161	Hepatitis B	0.0498922	0.10612	evm.model.chr17.1196 evm.model.chr17.1216 evm.model.chr17.1228 evm.model.chr17.1700 evm.model.chr17.242 evm.model.chr17.304 evm.model.chr17.522 evm.model.chr17.529 evm.model.chr5.4531 evm.model.contig1331.1 evm.model.contig4196.2 evm.model.contig4519.1 evm.model.contig6456.1

## Sheet: contraction GO Enrichment
GO_ID	GO_Term	GO_Class	Pvalue	AdjustedPv	GeneID
GO:0004984	olfactory receptor activity	MF	2.86731e-05	0.00132971	evm.model.chr2.3390,evm.model.chr2.1910,evm.model.chr7.563,evm.model.chr7.565
GO:0005509	calcium ion binding	MF	0.00222147	0.0358332	evm.model.chr16.1656,evm.model.chr16.1666,evm.model.chr16.1669,evm.model.chr16.1671,evm.model.chr16.1673
GO:0046872	metal ion binding	MF	0.00299781	0.0459006	evm.model.chr16.1656,evm.model.chr16.1666,evm.model.chr16.1669,evm.model.chr16.1671,evm.model.chr16.1673,evm.model.chr18.1647,evm.model.chr18.1650,evm.model.chr22.557,evm.model.chr9.2622,evm.model.chr13.137,evm.model.chr17.854
GO:0015232	heme transporter activity	MF	0.00377246	0.0459006	evm.model.contig5049.1,evm.model.contig2200.29
GO:0005198	structural molecule activity	MF	0.00765104	0.072783	evm.model.chr7.3470,evm.model.chr7.3506,evm.model.chr7.3514,evm.model.chr7.3519,evm.model.chr5.3529,evm.model.chr11.2357
GO:0016705	oxidoreductase activity, acting on paired donors, with incorporation or reduction of molecular oxygen	MF	0.00797608	0.0739781	evm.model.chr18.1647,evm.model.chr18.1650,evm.model.chr9.2622
GO:0004222	metalloendopeptidase activity	MF	0.0133523	0.115202	evm.model.chr22.557,evm.model.chr9.2622
GO:0005249	voltage-gated potassium channel activity	MF	0.0171664	0.132843	evm.model.chr10.2824,evm.model.chr18.906,evm.model.chr4.1962,evm.model.chr4.4240
GO:0045735	nutrient reservoir activity	MF	0.0171873	0.132843	evm.model.chr16.1666,evm.model.chr18.1647
GO:0008061	chitin binding	MF	0.0282361	0.192453	evm.model.chr9.2622
GO:0015077	monovalent inorganic cation transmembrane transporter activity	MF	0.0345228	0.220827	evm.model.chr10.2824,evm.model.chr18.906,evm.model.chr4.1962,evm.model.chr4.4240,evm.model.chr11.2357
GO:0004497	monooxygenase activity	MF	0.0369416	0.220993	evm.model.chr18.1650,evm.model.chr9.2622
GO:0003840	gamma-glutamyltransferase activity	MF	0.0371083	0.220993	evm.model.chr16.1671
GO:0005882	intermediate filament	CC	2.02454e-08	3.75553e-06	evm.model.chr7.3470,evm.model.chr7.3506,evm.model.chr7.3514,evm.model.chr7.3519,evm.model.chr11.2357
GO:0045095	keratin filament	CC	8.53772e-06	0.000452499	evm.model.chr7.3470,evm.model.chr7.3506,evm.model.chr7.3514
GO:0043234	protein complex	CC	0.000680077	0.0140172	evm.model.chr7.3470,evm.model.chr7.3506,evm.model.chr7.3514,evm.model.chr7.3519,evm.model.chr10.2824,evm.model.chr18.906,evm.model.chr4.1962,evm.model.chr4.4240,evm.model.chr7.565,evm.model.chr11.2357
GO:0005856	cytoskeleton	CC	0.000845611	0.0160832	evm.model.chr7.3470,evm.model.chr7.3506,evm.model.chr7.3514,evm.model.chr7.3519,evm.model.chr5.3529,evm.model.chr11.2357
GO:0008076	voltage-gated potassium channel complex	CC	0.000910371	0.0160832	evm.model.chr10.2824,evm.model.chr18.906,evm.model.chr4.1962,evm.model.chr4.4240
GO:0033596	TSC1-TSC2 complex	CC	0.0147799	0.124622	evm.model.chr7.565
GO:0051260	protein homooligomerization	BP	1.96253e-07	2.42699e-05	evm.model.chr10.2824,evm.model.chr18.906,evm.model.chr4.1962,evm.model.chr4.4240
GO:0007156	homophilic cell adhesion	BP	8.07854e-06	0.000452499	evm.model.chr16.1656,evm.model.chr16.1666,evm.model.chr16.1669,evm.model.chr16.1671,evm.model.chr16.1673
GO:0006461	protein complex assembly	BP	0.000114208	0.00416406	evm.model.contig5049.1,evm.model.chr10.2824,evm.model.chr18.906,evm.model.chr4.1962,evm.model.chr4.4240,evm.model.contig2200.29
GO:0007155	cell adhesion	BP	0.000631063	0.013772	evm.model.chr16.1656,evm.model.chr16.1666,evm.model.chr16.1669,evm.model.chr16.1671,evm.model.chr16.1673,evm.model.chr5.3529
GO:0015886	heme transport	BP	0.00377246	0.0459006	evm.model.contig5049.1,evm.model.contig2200.29
GO:0017004	cytochrome complex assembly	BP	0.00377246	0.0459006	evm.model.contig5049.1,evm.model.contig2200.29
GO:0032007	negative regulation of TOR signaling	BP	0.0159081	0.128302	evm.model.chr7.565
GO:0015672	monovalent inorganic cation transport	BP	0.0217089	0.16036	evm.model.chr10.2824,evm.model.chr18.906,evm.model.chr4.1962,evm.model.chr4.4240,evm.model.chr11.2357
GO:0055085	transmembrane transport	BP	0.0240175	0.171355	evm.model.chr10.2824,evm.model.chr18.906,evm.model.chr4.1962,evm.model.chr4.4240
GO:0006813	potassium ion transport	BP	0.0355985	0.220993	evm.model.chr10.2824,evm.model.chr18.906,evm.model.chr4.1962,evm.model.chr4.4240
GO:0043547	positive regulation of GTPase activity	BP	0.0382118	0.220993	evm.model.chr7.565
GO:0042891	antibiotic transport	BP	0.0393141	0.220993	evm.model.chr2.1910
GO:0006749	glutathione metabolic process	BP	0.0426138	0.222928	evm.model.chr16.1671

## Sheet: contraction KEGG Enrichment
MapID	MapTitle	Pvalue	AdjustedPv	GeneIDs
map04740	Olfactory transduction	1.80719e-08	5.42157e-08	evm.model.chr2.3390 evm.model.contig5049.1 evm.model.contig2200.29 evm.model.chr2.1910 evm.model.chr7.563 evm.model.chr7.565
map00980	Metabolism of xenobiotics by cytochrome P450	0.0453772	0.0619324	evm.model.chr18.1647

## Sheet: expansion family
family ID	gene number	gene ID
1	550	evm.TU.chr10.3236_Asi,evm.TU.chr12.2070_Asi,evm.TU.chr12.2264_Asi,evm.TU.chr13.2563_Asi,evm.TU.chr14.2182_Asi,evm.TU.chr16.1920_Asi,evm.TU.chr16.2379_Asi,evm.TU.chr17.2021_Asi,evm.TU.chr17.2044_Asi,evm.TU.chr19.157_Asi,evm.TU.chr19.980_Asi,evm.TU.chr20.593_Asi,evm.TU.chr21.1035_Asi,evm.TU.chr21.1038_Asi,evm.TU.chr21.1051_Asi,evm.TU.chr21.1054_Asi,evm.TU.chr21.1055_Asi,evm.TU.chr21.1083_Asi,evm.TU…
7	351	evm.TU.chr21.936_Asi,evm.TU.chr21.948_Asi,evm.TU.chr21.950_Asi,evm.TU.chr21.951_Asi,evm.TU.chr21.952_Asi,evm.TU.chr21.954_Asi,evm.model.chr20.969_Dsa,gene10167_Ode,gene10285_Fda,gene10330_Cpo,gene10331_Cpo,gene10332_Cpo,gene10333_Cpo,gene10334_Cpo,gene10338_Cpo,gene10339_Cpo,gene10342_Cpo,gene10345_Cpo,gene10346_Cpo,gene10347_Cpo,gene10348_Cpo,gene10350_Cpo,gene10352_Cpo,gene10353_Cpo,gene10355_C…
12	299	evm.TU.chr1.1575_Asi,evm.TU.chr1.1577_Asi,evm.TU.chr1.1578_Asi,evm.TU.chr1.1581_Asi,evm.TU.chr13.2447_Asi,evm.TU.chr13.2448_Asi,evm.TU.chr18.1396_Asi,evm.TU.chr18.1397_Asi,evm.TU.chr18.1670_Asi,evm.TU.chr19.1229_Asi,evm.TU.chr19.1232_Asi,evm.TU.chr19.1234_Asi,evm.TU.chr19.1242_Asi,evm.TU.chr19.1572_Asi,evm.TU.chr19.172_Asi,evm.TU.chr19.1739_Asi,evm.TU.chr19.1740_Asi,evm.TU.chr19.1746_Asi,evm.TU.c…
18	273	evm.TU.chr18.1646_Asi,evm.TU.chr19.1456_Asi,evm.TU.chr2.1881_Asi,evm.TU.chr2.1973_Asi,evm.TU.chr2.1977_Asi,evm.TU.chr2.1984_Asi,evm.TU.chr2.1987_Asi,evm.TU.chr2.2398_Asi,evm.TU.chr2.2402_Asi,evm.TU.chr2.3060_Asi,evm.TU.chr2.3383_Asi,evm.TU.chr2.3387_Asi,evm.model.chr1.1149_Dsa,evm.model.chr1.3_Dsa,evm.model.chr1.807_Dsa,evm.model.chr1.809_Dsa,evm.model.chr18.1368_Dsa,evm.model.ctg16.348_evm.model…
20	261	evm.TU.chr10.1281_Asi,evm.TU.chr10.1283_Asi,evm.TU.chr13.2299_Asi,evm.TU.chr13.2300_Asi,evm.TU.chr13.2301_Asi,evm.TU.chr13.2308_Asi,evm.TU.chr13.2312_Asi,evm.TU.chr13.2313_Asi,evm.TU.chr13.2314_Asi,evm.TU.chr6.2982_Asi,evm.TU.chr9.3269_Asi,evm.TU.chr9.918_Asi,evm.TU.chr9.921_Asi,evm.TU.chr9.922_Asi,evm.model.chr10.805_Dsa,evm.model.chr14.799_Dsa,evm.model.chr14.801_Dsa,evm.model.chr14.802.2_Dsa,e…
26	247	evm.TU.chr13.1851_Asi,evm.TU.chr13.1852_Asi,evm.TU.chr13.564_Asi,evm.TU.chr22.364_Asi,evm.TU.chr22.365_Asi,evm.TU.chr3.2562_Asi,evm.TU.chr3.2563_Asi,evm.TU.chr3.302_Asi,evm.TU.chr3.307_Asi,evm.TU.chr4.3982_evm.TU.chr4.3983_Asi,evm.TU.chr4.3985_Asi,evm.TU.chr7.182_Asi,evm.TU.chr7.257_Asi,evm.model.chr1.3636_evm.model.chr1.3635_Dsa,evm.model.chr14.1311_Dsa,evm.model.chr14.1576_Dsa,evm.model.chr14.1…
29	243	evm.TU.chr3.1178_Asi,evm.TU.chr3.1179_Asi,evm.TU.chr3.1446_Asi,evm.TU.chr3.1448_Asi,evm.TU.chr3.1450_Asi,evm.TU.chr3.1453_Asi,evm.TU.chr3.1459_Asi,evm.TU.chr3.1460_Asi,evm.TU.chr3.1466_Asi,evm.TU.chr3.1469_Asi,evm.TU.chr3.1470_Asi,evm.TU.chr3.2969_Asi,evm.TU.chr3.2972_Asi,evm.TU.contig4541.2_Asi,gene10840_Cgr,gene10841_Cgr,gene10842_Cgr,gene10843_Cgr,gene10844_Cgr,gene10845_Cgr,gene11497_Mca,gene…
43	221	evm.TU.chr15.1823_Asi,evm.TU.chr2.334_Asi,evm.TU.chr6.2060_Asi,evm.TU.chr6.2061_Asi,evm.TU.chr6.2063_Asi,evm.TU.chr6.2065_Asi,evm.TU.chr6.2066_Asi,evm.TU.chr6.2067_Asi,evm.TU.chr6.2068_Asi,evm.TU.chr6.2069_Asi,evm.TU.chr6.2070_Asi,evm.TU.chr6.2071_Asi,evm.TU.chr6.2072_Asi,evm.TU.chr6.2073_Asi,evm.TU.chr6.2074_Asi,evm.TU.chr6.2075_Asi,evm.TU.chr6.2081_Asi,evm.TU.chr6.885_Asi,evm.TU.chr7.612_Asi,ev…
50	213	evm.TU.chr10.3015_Asi,evm.TU.chr10.3017_Asi,evm.TU.chr10.3019_Asi,evm.TU.chr10.3027_Asi,evm.TU.chr10.3029_Asi,evm.TU.chr10.3031_Asi,evm.TU.chr16.1560_Asi,evm.TU.chr2.1101_Asi,evm.TU.chr3.730_Asi,evm.TU.chr7.1179_Asi,evm.TU.chr9.2401_Asi,evm.model.chr1.1980_Dsa,evm.model.chr1.3140_Dsa,evm.model.chr10.2231_Dsa,evm.model.chr10.2232_Dsa,evm.model.chr10.2233_Dsa,evm.model.chr13.1256_Dsa,evm.model.chr3…
58	196	evm.TU.chr10.3117_Asi,evm.TU.chr20.123_Asi,evm.TU.chr23.129_Asi,evm.TU.chr23.223_Asi,evm.TU.chr23.225_Asi,evm.TU.chr23.227_Asi,evm.TU.chr23.228_Asi,evm.TU.chr23.234_Asi,evm.TU.chr23.235_Asi,evm.TU.chr23.237_Asi,evm.TU.chr23.239_Asi,evm.TU.chr23.241_Asi,evm.TU.chr23.521_Asi,evm.TU.chr23.523_Asi,evm.TU.chr23.525_Asi,evm.TU.chr23.526_Asi,evm.TU.chr23.529_Asi,evm.TU.chr23.545_Asi,evm.TU.chr23.558_Asi…
66	188	evm.TU.chr13.1251_Asi,evm.TU.chr13.1253_Asi,evm.TU.chr13.1254_Asi,evm.TU.chr2.526_Asi,evm.TU.chr22.103_Asi,evm.TU.chr22.104_Asi,evm.TU.chr22.106_Asi,evm.TU.chr22.446_Asi,evm.TU.chr22.453_Asi,evm.TU.chr4.865_Asi,evm.model.chr1.3422_Dsa,evm.model.chr14.100_Dsa,evm.model.chr14.101_Dsa,evm.model.chr14.102_Dsa,evm.model.chr21.191_Dsa,evm.model.ctg160.12_Mme,evm.model.ctg160.18_Mme,evm.model.ctg18.37_P…
69	181	evm.TU.chr16.126_Asi,evm.TU.chr16.134_Asi,evm.TU.chr16.146_Asi,evm.TU.chr16.150_Asi,evm.TU.chr16.151_Asi,evm.TU.chr16.157_Asi,evm.TU.chr16.231_Asi,evm.TU.chr16.251_Asi,evm.TU.chr16.252_Asi,evm.TU.chr16.255_Asi,evm.TU.chr16.256_Asi,evm.TU.chr4.1363_Asi,evm.model.chr13.127_Dsa,evm.model.chr20.202_Dsa,evm.model.ctg29.34_Mme,evm.model.ctg29.35_Mme,evm.model.ctg29.39_Mme,evm.model.ctg29.40_Mme,evm.mod…
70	180	evm.TU.chr1.2805_Asi,evm.TU.chr1.2806_Asi,evm.TU.chr10.1562_Asi,evm.TU.chr10.1563_Asi,evm.TU.chr10.1564_Asi,evm.TU.chr10.1567_Asi,evm.TU.chr10.1568_Asi,evm.TU.chr17.77_Asi,evm.TU.chr17.80_Asi,evm.TU.chr17.81_Asi,evm.TU.chr5.4111_Asi,evm.TU.chr5.4112_Asi,evm.model.chr10.2015_Dsa,evm.model.chr10.2016_Dsa,evm.model.chr10.2017_Dsa,evm.model.chr17.1058_Dsa,evm.model.chr17.1059_Dsa,evm.model.chr2.2795_…
150	127	evm.TU.chr16.136_Asi,evm.TU.chr16.142_Asi,evm.TU.chr16.143_Asi,evm.TU.chr16.155_Asi,evm.TU.chr16.249_Asi,evm.TU.chr16.254_Asi,evm.TU.chr16.263_Asi,evm.TU.chr4.1359_Asi,evm.TU.chr4.1360_Asi,evm.model.ctg33.619_Pro,gene10556_Cgr,gene10559_Cgr,gene10566_Cgr,gene10577_Cgr,gene10712_Mdo,gene10714_Mdo,gene10715_Mdo,gene10735_Ocu,gene10739_Ocu,gene10745_Ocu,gene10746_Ocu,gene10758_Ocu,gene10876_Opr,gene…
170	120	evm.TU.chr12.16_Asi,evm.TU.chr15.2172_Asi,evm.TU.chr17.2020_Asi,evm.TU.chr19.155_Asi,evm.TU.chr21.1060_Asi,evm.TU.chr21.1082_Asi,evm.TU.chr21.1092_Asi,evm.TU.chr21.10_Asi,evm.TU.chr21.1120_Asi,evm.TU.chr21.1149_Asi,evm.TU.chr21.1197_Asi,evm.TU.chr21.1228_Asi,evm.TU.chr21.1276_Asi,evm.TU.chr21.1375_Asi,evm.TU.chr21.1458_Asi,evm.TU.chr21.1505_Asi,evm.TU.chr21.1524_Asi,evm.TU.chr21.1528_Asi,evm.TU.c…
221	111	evm.TU.chr11.353_Asi,evm.TU.chr11.354_Asi,evm.TU.chr11.355_Asi,evm.TU.chr9.2385_Asi,evm.TU.chr9.2386_Asi,evm.TU.chr9.2387_Asi,evm.TU.chr9.2388_Asi,evm.TU.chr9.2393_Asi,evm.model.chr6.1607_Dsa,evm.model.chr9.2330_Dsa,evm.model.chr9.2332_evm.model.chr9.2331_Dsa,evm.model.chr9.2333_Dsa,evm.model.chr9.2334_Dsa,evm.model.ctg31.698_Pro,evm.model.ctg31.700_Pro,evm.model.ctg32.129_Mme,evm.model.ctg32.130…
255	107	evm.TU.chr1.1579_Asi,evm.TU.chr1.1583_Asi,evm.TU.chr13.280_Asi,evm.TU.chr20.108_Asi,evm.TU.chr20.115_Asi,evm.TU.chr20.443_Asi,evm.TU.chr20.454_Asi,evm.TU.chr20.623_Asi,evm.TU.chr20.634_Asi,evm.TU.chr21.190_Asi,evm.TU.chr21.502_Asi,evm.TU.chr21.751_Asi,evm.TU.chr21.858_Asi,evm.TU.chr21.977_Asi,evm.TU.chr23.277_Asi,evm.TU.chr4.438_Asi,evm.TU.chr5.4090_Asi,evm.TU.chr5.4092_Asi,evm.TU.chr5.4095_Asi,e…
272	105	evm.TU.chr10.2901_Asi,evm.TU.chr10.2902_Asi,evm.TU.chr7.3396_Asi,evm.TU.chr7.3397_Asi,evm.TU.chr7.3398_Asi,evm.TU.chr9.3239_Asi,evm.TU.chr9.3240_Asi,evm.TU.chr9.3241_Asi,evm.TU.chr9.3242_Asi,evm.TU.chr9.3243_Asi,evm.model.chr10.1569_Dsa,evm.model.chr10.1571_Dsa,evm.model.chr6.22_Dsa,evm.model.chr8.1896_Dsa,evm.model.chr8.1897_Dsa,evm.model.ctg13.413_Mme,evm.model.ctg13.414_Mme,evm.model.ctg20.352…
303	99	evm.TU.chr18.1512_Asi,evm.TU.chr18.1513_Asi,evm.TU.chr18.1515_Asi,evm.TU.chr18.1551_Asi,evm.TU.chr18.1552_Asi,evm.TU.chr18.1553_Asi,evm.model.ctg78.68_Pro,evm.model.ctg78.70_Pro,evm.model.ctg78.72_Pro,gene10256_Mca,gene10257_Mca,gene10259_Mca,gene12487_Cca,gene12489_Cca,gene12491_Cca,gene12492_Cca,gene12947_Cca,gene12951_Cca,gene12952_Cca,gene1357_Rno,gene1358_Rno,gene1361_Rno,gene1363_Rno,gene13…
324	95	evm.TU.chr13.1768_Asi,evm.TU.chr14.1913_Asi,evm.TU.chr2.1041_Asi,evm.TU.chr2.1043_Asi,evm.TU.chr2.856_Asi,evm.model.chr12.1645_Dsa,evm.model.ctg109.3_Mme,evm.model.ctg31.38.1_Pro,evm.model.ctg8.421_Pro,gene1072_Pma,gene10996_Cla,gene11659_Fda,gene11660_Fda,gene11979_Upa,gene12003_Mca,gene12322_Dor,gene13267_Fda,gene13981_Cgr,gene14073_Jja,gene14074_Jja,gene14395_Mun,gene15040_Nga,gene15224_Nga,ge…
332	94	evm.TU.chr9.3100_Asi,evm.TU.chr9.3107_Asi,evm.TU.chr9.3118_Asi,evm.TU.chr9.3206_Asi,evm.TU.chr9.3208_Asi,evm.TU.chr9.3209_Asi,evm.model.chr6.120_Dsa,evm.model.chr6.129_Dsa,evm.model.ctg63.170_Mme,evm.model.ctg63.176_Mme,evm.model.ctg81.129_Pro,evm.model.ctg81.131_Pro,evm.model.ctg81.133_Pro,gene1047_Cca,gene10838_Jja,gene10840_Jja,gene10902_Jja,gene11004_Cpo,gene11016_Cpo,gene11041_Pma,gene11042_…
341	91	evm.TU.chr11.1495_Asi,evm.TU.chr11.1496_Asi,evm.TU.chr11.2868_Asi,evm.TU.chr11.2870_Asi,evm.model.chr9.1383_Dsa,evm.model.chr9.963_Dsa,evm.model.ctg111.163_Mme,evm.model.ctg111.164_Mme,evm.model.ctg4.548_Pro,evm.model.ctg4.549_Pro,gene10237_Mdo,gene10773_Nle,gene10813_Cpo,gene10911_Ode,gene11236_Itr,gene11393_Cca,gene11641_Nga,gene1415_Cpo,gene14274_Cca,gene144_Cca,gene15570_Hgl,gene15706_Cla,gen…
353	90	evm.TU.chr2.3557_Asi,evm.TU.chr8.1373_Asi,evm.TU.chr8.1374_Asi,evm.TU.chr8.1375_Asi,evm.TU.chr8.1501_Asi,evm.TU.chr8.1792_Asi,evm.TU.chr8.2546_Asi,evm.TU.chr8.2560_Asi,evm.model.chr1.2965_Dsa,evm.model.chr7.880_Dsa,evm.model.chr7.913_Dsa,evm.model.ctg12.130_Mme,evm.model.ctg166.11_Mme,evm.model.ctg28.171_Pro,evm.model.ctg28.177_Pro,evm.model.ctg28.180_Pro,evm.model.ctg5.30_Pro,gene10082_Cgr,gene1…
422	85	evm.TU.chr16.127_Asi,evm.TU.chr16.131_Asi,evm.TU.chr16.145_Asi,evm.TU.chr16.147_Asi,evm.TU.chr16.152_Asi,evm.TU.chr16.153_Asi,evm.TU.chr16.247_Asi,evm.TU.chr16.259_Asi,evm.TU.chr16.261_Asi,evm.TU.chr4.1364_Asi,evm.model.chr13.123_Dsa,evm.model.ctg29.37_Mme,evm.model.ctg29.38_Mme,evm.model.ctg37.400_Pro,gene10546_Cgr,gene10555_Cgr,gene10575_Cgr,gene10728_Mdo,gene10870_Opr,gene10872_Opr,gene11563_P…
446	84	evm.TU.chr16.815_Asi,evm.TU.chr16.819_Asi,evm.TU.chr16.825_Asi,evm.TU.chr6.573_Asi,evm.TU.chr6.578_Asi,evm.TU.chr6.579_Asi,evm.TU.chr6.582_Asi,evm.model.chr13.1537_Dsa,evm.model.chr13.1538_Dsa,evm.model.chr5.1908_Dsa,evm.model.chr5.1910_Dsa,evm.model.chr5.1912_Dsa,evm.model.ctg10.223_Mme,evm.model.ctg10.226.1_Mme,evm.model.ctg30.151_Mme,evm.model.ctg6.153_Pro,evm.model.ctg9.260_Pro,evm.model.ctg9…
482	83	evm.TU.chr3.3106_Asi,evm.TU.chr4.802_Asi,evm.model.chr12.658_Dsa,evm.model.chr8.994_Dsa,evm.model.ctg6.202_Pro,gene11326_Cgr,gene11644_Cgr,gene12921_Cgr,gene1407_Cgr,gene14531_Cgr,gene1703_Cgr,gene20090_Cgr,gene21084_Fda,gene21744_Cgr,gene21766_Cgr,gene21829_Cgr,gene21831_Cgr,gene21926_Cgr,gene21940_Cgr,gene21996_Cgr,gene22030_Cgr,gene22267_Cgr,gene22470_Cgr,gene22535_Cgr,gene22536_Cgr,gene22537_…
562	80	evm.TU.chr5.1159_Asi,evm.TU.chr5.1162_Asi,gene12634_Nle,gene13253_Opr,gene13648_Ocu,gene14014_Nga,gene14474_Rno,gene14475_Rno,gene14476_Rno,gene14477_Rno,gene14488_Rno,gene14489_Rno,gene14490_Rno,gene14492_Rno,gene14493_Rno,gene2051_Itr,gene21538_Mca,gene21539_Mca,gene21584_Mau,gene21587_Mau,gene21590_Mau,gene21591_Mau,gene21592_Mau,gene23202_Pma,gene23203_Pma,gene23205_Pma,gene23796_Mdo,gene2379…
578	79	evm.TU.chr8.1372_Asi,evm.TU.chr8.1498_Asi,evm.TU.chr8.1499_Asi,evm.TU.chr8.1505_Asi,evm.TU.chr8.1507_Asi,evm.TU.chr8.1510_Asi,evm.TU.chr8.1511_Asi,evm.TU.chr8.1512_Asi,evm.TU.chr8.1514_Asi,evm.TU.chr8.1516_Asi,evm.TU.chr8.1518_Asi,evm.TU.chr8.1519_Asi,evm.TU.chr8.1520_Asi,evm.TU.chr8.1523_Asi,evm.TU.chr8.1524_Asi,evm.TU.chr8.179_Asi,evm.TU.chr8.180_Asi,evm.TU.contig5070.1_Asi,evm.model.chr7.760_D…
628	73	evm.TU.chr18.559_Asi,evm.TU.chr21.1041_Asi,evm.TU.chr21.1097_Asi,evm.TU.chr21.1098_Asi,evm.TU.chr21.1380_Asi,evm.TU.chr21.399_Asi,evm.TU.chr21.566_Asi,evm.TU.chr21.608_Asi,evm.TU.chr21.674_Asi,evm.TU.chr22.124_Asi,evm.TU.chr23.652_Asi,evm.TU.chr23.872_Asi,evm.TU.chr4.3223_Asi,evm.TU.contig2007.1_Asi,evm.TU.contig2689.1_Asi,evm.TU.contig3108.1_Asi,evm.TU.contig5485.1_Asi,evm.TU.contig7691.1_Asi,ev…
637	72	evm.TU.chr22.427_Asi,evm.TU.chr22.428_Asi,evm.TU.chr22.431_Asi,evm.TU.chr22.444_Asi,evm.TU.contig2101.1_Asi,evm.TU.contig3692.1_Asi,evm.TU.contig3694.1_Asi,evm.TU.contig6074.4_Asi,evm.TU.contig883.2_Asi,gene14123_Nle,gene14406_Itr,gene14407_Itr,gene15590_Nga,gene15591_Nga,gene16442_Dor,gene16453_Dor,gene17370_Upa,gene17371_Upa,gene19310_Jja,gene19312_Jja,gene19316_Jja,gene19317_Jja,gene2063_Ocu,g…
651	69	evm.TU.chr22.29_Asi,evm.TU.chr22.38_Asi,evm.TU.chr22.40_Asi,evm.TU.chr22.423_Asi,evm.TU.chr22.426_Asi,evm.TU.chr22.43_Asi,evm.TU.chr22.58_Asi,evm.TU.chr22.59_Asi,evm.TU.chr22.642_Asi,evm.TU.contig3397.14_Asi,evm.TU.contig3397.15_Asi,evm.model.chr1.3267_Dsa,gene12122_Cpo,gene12124_Cpo,gene12945_Itr,gene15453_Nga,gene15454_Nga,gene15455_Nga,gene15457_Nga,gene15458_Nga,gene1560_Mau,gene16333_Cgr,gen…
664	68	evm.TU.chr2.248_Asi,evm.TU.chr2.249_Asi,evm.model.chr1.1780_Dsa,evm.model.ctg121.2_Mme,gene12195_Dor,gene12677_Itr,gene13520_Rno,gene13521_Rno,gene13848_Rno,gene13851_Rno,gene13853_Rno,gene13858_Rno,gene13865_Rno,gene14075_Hgl,gene14154_Mma,gene17570_Fda,gene22617_Pma,gene22864_Mau,gene25158_Jja,gene27493_Cca,gene27829_Mca,gene36817_Ode,gene45955_Mmu,gene48667_Mmu,gene48668_Mmu,gene48670_Mmu,gene…
685	66	evm.TU.chr10.3147_Asi,evm.TU.chr10.3149_Asi,evm.TU.chr10.3151_Asi,evm.TU.chr10.3155_Asi,evm.TU.chr10.3157_Asi,evm.TU.chr10.3170_Asi,gene10923_Ocu,gene10926_Ocu,gene11119_Mdo,gene11887_Hgl,gene1449_Nle,gene16039_Moc,gene17905_Dor,gene18420_Cca,gene18422_Cca,gene18423_Cca,gene18424_Cca,gene18782_Mun,gene18783_Mun,gene18784_Mun,gene18785_Mun,gene19579_Opr,gene19580_Opr,gene19972_Fda,gene19975_Fda,ge…
697	65	evm.TU.chr16.128_Asi,evm.TU.chr16.130_Asi,evm.TU.chr16.144_Asi,evm.TU.chr16.154_Asi,evm.TU.chr16.230_Asi,evm.TU.chr16.246_Asi,evm.TU.chr16.253_Asi,evm.TU.chr16.262_Asi,gene10729_Mdo,gene10736_Ocu,gene10744_Ocu,gene10750_Ocu,gene10766_Ocu,gene11101_Moc,gene11104_Moc,gene11111_Moc,gene12224_Hgl,gene12231_Hgl,gene12234_Hgl,gene12246_Hgl,gene12569_Hgl,gene12573_Hgl,gene12580_Hgl,gene13588_Cpo,gene158…
884	58	evm.TU.chr13.1015_Asi,evm.TU.chr13.1024_Asi,evm.TU.chr13.1027_Asi,evm.TU.chr13.1098_Asi,evm.TU.chr13.1099_Asi,evm.TU.chr13.1100_Asi,evm.TU.chr13.1101_Asi,evm.TU.chr13.1103_Asi,evm.TU.chr13.1114_Asi,evm.TU.chr13.1115_Asi,evm.model.chr14.1044_Dsa,evm.model.chr14.984_Dsa,evm.model.ctg29.386_Mme,evm.model.ctg33.314_Pro,gene10800_Cgr,gene12319_Dor,gene12320_Dor,gene12380_Cpo,gene14422_Dor,gene15648_Hg…
1175	56	evm.TU.chr9.2147_Asi,evm.TU.chr9.2898_Asi,evm.TU.chr9.2901_Asi,evm.TU.chr9.2906_Asi,evm.TU.chr9.2907_Asi,evm.model.chr6.2441_Dsa,evm.model.ctg1356.1_Mme,evm.model.ctg185.1_Mme,evm.model.ctg31.41_Pro,evm.model.ctg31.43_Pro,evm.model.ctg734.2_Mme,gene10374_Cpo,gene12025_Nle,gene12049_Nle,gene12054_Nle,gene12176_Nle,gene13977_Cgr,gene13979_Cgr,gene14674_Cgr,gene14678_Cgr,gene14886_Cgr,gene15122_Cgr,…
1294	55	evm.TU.chr21.1028_Asi,evm.TU.chr21.1044_Asi,evm.TU.chr21.1052_Asi,evm.TU.chr21.1139_Asi,evm.TU.chr21.1199_Asi,evm.TU.chr21.1238_Asi,evm.TU.chr21.1290_Asi,evm.TU.chr21.1364_Asi,evm.TU.chr21.1460_Asi,evm.TU.chr21.1514_Asi,evm.TU.chr21.221_Asi,evm.TU.chr21.296_Asi,evm.TU.chr21.368_Asi,evm.TU.chr21.386_Asi,evm.TU.chr21.416_Asi,evm.TU.chr21.564_Asi,evm.TU.chr21.589_Asi,evm.TU.chr21.597_Asi,evm.TU.chr2…
1402	54	evm.TU.chr19.165_Asi,evm.TU.chr4.4606_Asi,evm.TU.contig1752.1_Asi,evm.model.chr16.1142_Dsa,evm.model.ctg119.225_Mme,gene12302_Dor,gene12785_Cpo,gene12789_Cpo,gene13503_Dor,gene14648_Dor,gene14944_Itr,gene1857_Cpo,gene18903_Mau,gene19552_Dor,gene19558_Dor,gene19560_Dor,gene20861_Opr,gene21339_Dor,gene21340_Dor,gene21341_Dor,gene21344_Dor,gene21345_Dor,gene21355_Dor,gene21410_Dor,gene21420_Dor,gene…
1495	53	evm.TU.chr18.473_Asi,evm.TU.chr18.491_Asi,evm.TU.chr18.846_Asi,evm.TU.contig3723.11_Asi,evm.TU.contig812.1_Asi,evm.TU.contig816.3_Asi,evm.model.chr18.907_Dsa,evm.model.ctg78.351_Pro,evm.model.ctg78.353_Pro,evm.model.ctg78.361_Pro,evm.model.ctg78.364_Pro,gene10003_Mca,gene1140_Rno,gene11673_Nle,gene16295_Mmu,gene18222_Nle,gene19826_Cca,gene19960_Cgr,gene19961_Cgr,gene19969_Cgr,gene21905_Mau,gene21…
1588	51	evm.TU.chr1.230_Asi,evm.TU.chr1.85_Asi,evm.TU.chr17.1218_Asi,evm.TU.chr17.1220_Asi,evm.TU.chr17.1224_Asi,evm.TU.chr17.1380_Asi,evm.TU.chr17.1410_Asi,evm.TU.chr17.2037_Asi,evm.TU.chr17.2039_Asi,evm.TU.chr17.235_Asi,evm.TU.chr17.256_Asi,evm.TU.chr17.503_Asi,evm.TU.chr17.506_Asi,evm.TU.chr17.515_Asi,evm.TU.chr6.1543_Asi,evm.TU.contig1202.2_Asi,evm.TU.contig4017.1_Asi,evm.TU.contig4081.1_Asi,evm.TU.c…
1699	47	evm.TU.chr1.2721_Asi,evm.TU.chr1.2723_Asi,evm.TU.chr1.2728_Asi,evm.TU.chr1.2730_Asi,evm.TU.chr5.4386_Asi,evm.model.ctg79.105_Pro,gene10047_Mma,gene10050_Mma,gene10373_Moc,gene10374_Moc,gene11713_Fda,gene12644_Cca,gene16551_Cla,gene16555_Cla,gene1697_Mun,gene1698_Mun,gene17250_Mdo,gene18809_Rno,gene18810_Rno,gene18822_Rno,gene19558_Upa,gene19560_Upa,gene19844_Dor,gene19845_Dor,gene21201_Jja,gene21…
1763	45	evm.TU.chr7.3866_Asi,evm.TU.chr7.638_Asi,evm.model.chr8.925_Dsa,gene13764_Pma,gene13767_Pma,gene14467_Mma,gene16527_Cca,gene16628_Itr,gene16849_Mca,gene19375_Mma,gene19376_Mma,gene20136_Cca,gene23858_Rno,gene23859_Rno,gene24748_Upa,gene25269_Itr,gene25748_Mma,gene26571_Ocu,gene26576_Ocu,gene27475_Mmu,gene28263_Nga,gene28921_Cca,gene29990_Cpo,gene30002_Cla,gene30005_Cla,gene30184_Cpo,gene30258_Cpo…
1776	44	evm.TU.chr13.1791_Asi,evm.TU.chr13.1792_Asi,evm.model.chr14.1288_evm.model.chr14.1289_Dsa,evm.model.ctg7.267_Mme,evm.model.ctg8.434_Pro,gene10073_Nle,gene10192_Cla,gene11424_Dor,gene12126_Nle,gene1276_Cca,gene1285_Cca,gene1286_Cca,gene13881_Nle,gene13882_Nle,gene15857_Ocu,gene16028_Opr,gene18667_Jja,gene18792_Hgl,gene18921_Itr,gene19461_Nga,gene19980_Nle,gene19981_Nle,gene20377_Pma,gene23917_Mdo,…
1782	44	evm.TU.chr18.684_Asi,evm.TU.chr21.1154_Asi,evm.TU.chr21.1261_Asi,evm.TU.chr21.1347_Asi,evm.TU.chr21.1368_Asi,evm.TU.chr21.1402_Asi,evm.TU.chr21.1422_Asi,evm.TU.chr21.1449_Asi,evm.TU.chr21.1557_Asi,evm.TU.chr21.1623_Asi,evm.TU.chr21.307_Asi,evm.TU.chr21.392_Asi,evm.TU.chr21.428_Asi,evm.TU.chr21.444_Asi,evm.TU.chr21.651_Asi,evm.TU.chr21.762_Asi,evm.TU.chr21.926_Asi,evm.TU.chr23.134_Asi,evm.TU.chr23…
1821	42	evm.TU.chr11.702_Asi,evm.TU.chr11.705_Asi,evm.model.chr9.2301.2_Dsa,gene12868_Cla,gene13278_Nle,gene13280_Nle,gene13284_Nle,gene13342_Pma,gene14560_Cca,gene15802_Nle,gene15803_Nle,gene16_Rno,gene17_Rno,gene18727_Moc,gene2103_Jja,gene2218_Mma,gene2226_Mma,gene24434_Moc,gene24529_Ocu,gene24709_Mmu,gene24717_Mmu,gene24_Rno,gene25736_Moc,gene25_Rno,gene26_Rno,gene2776_Mau,gene29102_Mca,gene30_Rno,gen…
1822	42	evm.TU.chr13.2198_Asi,evm.TU.chr18.1803_Asi,evm.model.chr18.1059_Dsa,evm.model.ctg151.2_Mme,evm.model.ctg78.344_Pro,gene10004_Mca,gene1132_Rno,gene15491_Dor,gene16298_Mmu,gene19943_Cgr,gene23164_Moc,gene24496_Mma,gene24736_Jja,gene25944_Mun,gene25953_Upa,gene26813_Ocu,gene26814_Ocu,gene26815_Ocu,gene26817_Ocu,gene26822_Mau,gene26824_Ocu,gene26826_Ocu,gene26828_Ocu,gene26829_Ocu,gene26831_Ocu,gene…
1848	41	evm.TU.chr13.281_Asi,evm.TU.chr13.284_Asi,evm.model.chr14.906_Dsa,evm.model.ctg33.264_Pro,evm.model.ctg7.326_Pro,evm.model.ctg7.328_Pro,gene10672_Cgr,gene10774_Cgr,gene10776_Cgr,gene12760_Moc,gene14421_Dor,gene16222_Rno,gene19372_Dor,gene19821_Mca,gene20113_Jja,gene20402_Nle,gene21613_Nle,gene21847_Nle,gene22780_Cla,gene23628_Cpo,gene23631_Cpo,gene23635_Cpo,gene23636_Cpo,gene23663_Cpo,gene23665_H…
1851	41	evm.TU.chr16.317_Asi,evm.TU.chr16.322_Asi,evm.TU.chr16.324_Asi,evm.TU.chr16.325_Asi,evm.TU.chr16.327_Asi,evm.TU.chr16.339_Asi,evm.TU.chr16.344_Asi,evm.model.ctg29.12_Mme,gene10635_Ocu,gene10640_Ocu,gene10642_Ocu,gene11087_Mdo,gene15481_Fda,gene17523_Pma,gene17524_Pma,gene17949_Dor,gene17963_Dor,gene17973_Dor,gene17974_Dor,gene18989_Mun,gene18990_Mun,gene19348_Mca,gene22797_Jja,gene22798_Jja,gene2…
1866	40	evm.TU.chr11.3279_Asi,evm.TU.chr13.1167_Asi,evm.TU.chr15.1340_Asi,evm.TU.chr17.1093_Asi,evm.TU.chr19.1458_Asi,evm.TU.chr19.866_Asi,evm.TU.chr2.1989_Asi,evm.TU.chr2.3977_Asi,evm.TU.chr22.1_Asi,evm.TU.chr22.3_Asi,evm.TU.chr23.232_Asi,evm.TU.chr4.126_Asi,evm.TU.chr4.2888_Asi,evm.TU.chr4.4466_Asi,evm.TU.chr4.4470_Asi,evm.TU.chr4.4634_Asi,evm.TU.chr5.2678_Asi,evm.TU.chr5.898_Asi,evm.TU.chr5.899_Asi,ev…
1898	39	evm.TU.chr15.2171_Asi,evm.TU.chr2.4826_Asi,evm.TU.chr21.1145_Asi,evm.TU.chr21.1277_Asi,evm.TU.chr21.1278_Asi,evm.TU.chr21.1349_Asi,evm.TU.chr21.1412_Asi,evm.TU.chr21.1612_Asi,evm.TU.chr21.268_Asi,evm.TU.chr21.279_Asi,evm.TU.chr21.396_Asi,evm.TU.chr21.442_Asi,evm.TU.chr21.626_Asi,evm.TU.chr5.2341_Asi,evm.TU.contig2326.3_Asi,evm.TU.contig2532.5_Asi,evm.TU.contig2532.7_Asi,evm.TU.contig2689.6_Asi,ev…
1963	37	evm.TU.chr18.417_Asi,evm.TU.chr18.421_Asi,evm.TU.chr18.447_Asi,evm.TU.chr18.449_Asi,evm.model.chr18.1017_Dsa,evm.model.ctg78.270_Pro,evm.model.ctg78.272_Pro,gene10053_Mca,gene1049_Rno,gene1051_Rno,gene15181_Mun,gene16393_Mmu,gene17488_Nga,gene1837_Cpo,gene19995_Cgr,gene21498_Cca,gene21500_Cca,gene21537_Cca,gene22216_Pma,gene22218_Pma,gene23108_Moc,gene23853_Jja,gene24096_Itr,gene24098_Itr,gene244…
2031	36	evm.TU.chr7.3308_Asi,evm.TU.chr7.3309_Asi,evm.TU.chr7.3310_Asi,evm.TU.chr7.3315_Asi,evm.model.chr8.1569.1_Dsa,evm.model.chr8.1591_Dsa,evm.model.ctg32.348_Pro,evm.model.ctg32.356_Pro,evm.model.ctg32.361_Pro,gene10260_Nle,gene11897_Nle,gene11898_Nle,gene11899_Nle,gene13938_Nle,gene13939_Nle,gene14436_Nle,gene14915_Fda,gene19276_Cgr,gene19279_Cgr,gene19681_Nle,gene19682_Nle,gene19897_Cla,gene19902_C…
2194	34	evm.TU.chr8.717_Asi,evm.TU.chr8.724_Asi,evm.model.ctg49.29_Pro,gene10609_Pma,gene11918_Fda,gene12667_Nle,gene12672_Nle,gene14213_Mau,gene14266_Moc,gene20460_Cla,gene20463_Cla,gene20858_Ocu,gene20862_Ocu,gene21462_Upa,gene21506_Cgr,gene21507_Cgr,gene21911_Upa,gene23169_Hgl,gene25117_Mun,gene25878_Fda,gene26516_Mca,gene26522_Mca,gene3287_Itr,gene34870_Ode,gene37154_Hgl,gene38579_Rno,gene43767_Mmu,g…
2426	32	evm.TU.chr13.261_Asi,evm.TU.chr13.263_Asi,evm.TU.chr13.268_Asi,evm.model.ctg36.182_Mme,gene1021_Cla,gene12964_Dor,gene1586_Cgr,gene1589_Cgr,gene17778_Moc,gene1791_Cgr,gene20280_Mau,gene20329_Mmu,gene20335_Mmu,gene20337_Mmu,gene20342_Mmu,gene20364_Mmu,gene20370_Mmu,gene25056_Jja,gene25699_Mau,gene26344_Ocu,gene26689_Mau,gene27629_Mca,gene27725_Pma,gene27726_Pma,gene27727_Pma,gene27728_Pma,gene2797…
2463	32	evm.TU.chr18.434_Asi,evm.TU.chr18.439_Asi,gene1080_Rno,gene17496_Nga,gene17500_Nga,gene20291_Dor,gene20495_Pma,gene20496_Pma,gene20497_Pma,gene21850_Mau,gene22200_Pma,gene23848_Jja,gene25039_Mun,gene26457_Pma,gene26458_Pma,gene26459_Pma,gene26460_Pma,gene26461_Pma,gene26462_Pma,gene26679_Pma,gene26684_Pma,gene27522_Cca,gene28027_Pma,gene28029_Pma,gene28030_Pma,gene28031_Pma,gene28483_Pma,gene2848…
2589	32	evm.TU.chr8.191_Asi,evm.TU.chr8.1984_Asi,evm.TU.chr8.314_Asi,evm.TU.chr8.387_Asi,evm.TU.chr8.393_Asi,evm.model.ctg100.14_Mme,evm.model.ctg114.52_Mme,evm.model.ctg63.88_Pro,gene10364_Nle,gene13488_Nle,gene16705_Nle,gene16706_Nle,gene1892_Cpo,gene20626_Rno,gene20961_Itr,gene21192_Ocu,gene22343_Cca,gene22975_Moc,gene24125_Mau,gene24128_Mau,gene2424_Fda,gene24527_Upa,gene26720_Mca,gene35103_Mdo,gene3…
3009	31	evm.TU.chr7.3305_Asi,evm.TU.chr7.3343_Asi,evm.model.ctg1263.2_Mme,evm.model.ctg2688.1_Mme,evm.model.ctg2880.1_Mme,evm.model.ctg32.367_Pro,evm.model.ctg32.368_Pro,evm.model.ctg444.2_Mme,evm.model.ctg444.3_Mme,evm.model.ctg57.1_evm.model.ctg57.2_Mme,gene12651_Opr,gene1586_Nle,gene1587_Nle,gene17251_Nle,gene17254_Nle,gene17256_Nle,gene19277_Cgr,gene19368_Cgr,gene19369_Cgr,gene21651_Cgr,gene22772_Cgr…
3439	30	evm.TU.chr18.1811_Asi,evm.TU.chr18.1812_Asi,evm.TU.chr18.1883_Asi,evm.TU.chr18.413_Asi,evm.model.chr18.1055_Dsa,evm.model.ctg151.7.1_Mme,evm.model.ctg78.342_Pro,gene13549_Cca,gene19622_Cca,gene19939_Cgr,gene19940_Cgr,gene19941_Cgr,gene21892_Mau,gene21893_Mau,gene21898_Mau,gene23161_Moc,gene23162_Moc,gene24494_Mma,gene24969_Pma,gene25459_Mun,gene28823_Cla,gene28825_Cla,gene28833_Hgl,gene28856_Cla,…
3686	30	evm.TU.chr5.1347_Asi,evm.TU.chr5.1363_Asi,evm.model.chr4.1602_Dsa,evm.model.ctg12.1010_Pro,evm.model.ctg153.1_Mme,evm.model.ctg2183.2_Mme,evm.model.ctg3753.2_Mme,evm.model.ctg773.1_Mme,gene11572_Mau,gene11944_Upa,gene12457_Mca,gene12683_Nle,gene13197_Nle,gene13610_Ocu,gene14100_Rno,gene14108_Rno,gene14376_Rno,gene16046_Nle,gene20088_Mun,gene23433_Dor,gene23434_Dor,gene23552_Cgr,gene28030_Ocu,gene…
4945	29	evm.TU.chr21.932_Asi,evm.TU.chr21.935_Asi,evm.TU.chr21.945_Asi,evm.TU.chr21.947_Asi,evm.model.chr20.961_Dsa,evm.model.chr20.970.3_Dsa,evm.model.ctg57.171_Pro,gene12719_Mca,gene12721_Mca,gene1546_Mun,gene1547_Mun,gene18447_Pma,gene18449_Pma,gene21097_Mmu,gene21100_Mmu,gene24665_Moc,gene24667_Moc,gene24915_Jja,gene25051_Mau,gene32027_Rno,gene34113_Rno,gene4051_Cgr,gene4053_Cgr,gene7741_Cca,gene7744…
11889	26	evm.TU.chr13.273_Asi,evm.TU.chr13.274_Asi,evm.TU.chr6.2205_Asi,evm.model.chr14.899_Dsa,evm.model.ctg36.174_Mme,evm.model.ctg36.175_Mme,gene11919_Cgr,gene12270_Mca,gene12938_Nga,gene1787_Cgr,gene18658_Pma,gene20382_Mmu,gene21807_Ocu,gene21808_Ocu,gene22016_Cgr,gene22364_Jja,gene25572_Moc,gene26333_Mun,gene26525_Cca,gene26526_Cca,gene26527_Cca,gene27652_Mau,gene32650_Rno,gene37844_Rno,gene4193_Cgr,…
12565	26	evm.TU.chr7.3300_Asi,evm.TU.chr7.3301_Asi,evm.model.ctg1229.1_Mme,evm.model.ctg1337.1_Mme,evm.model.ctg2753.1_Mme,evm.model.ctg279.1_Mme,evm.model.ctg279.4_Mme,evm.model.ctg2899.1_Mme,evm.model.ctg306.2_Mme,evm.model.ctg322.2_Mme,evm.model.ctg322.6_Mme,evm.model.ctg37.161_Mme,evm.model.ctg37.162_Mme,evm.model.ctg966.1_Mme,gene17249_Nle,gene22019_Mun,gene22631_Cgr,gene22632_Cgr,gene23415_Mun,gene2…
13179	25	evm.TU.chr18.1301_Asi,evm.TU.chr18.1328_Asi,evm.TU.chr18.1334_Asi,evm.TU.chr18.1434_Asi,evm.TU.chr18.1435_Asi,evm.TU.chr18.1441_Asi,evm.TU.chr18.1660_Asi,evm.TU.chr18.1664_Asi,evm.TU.chr18.1677_Asi,evm.TU.chr18.1704_Asi,evm.TU.chr18.1709_Asi,evm.TU.chr18.1715_Asi,evm.TU.chr18.1722_Asi,evm.TU.chr18.1815_Asi,evm.TU.chr18.1866_Asi,evm.TU.chr18.2110_Asi,evm.TU.chr18.2114_Asi,evm.TU.chr18.496_Asi,evm.…
13890	24	evm.TU.chr20.633_Asi,evm.TU.chr20.635_Asi,evm.TU.chr20.641_Asi,evm.TU.chr20.644_Asi,evm.TU.chr21.1266_Asi,evm.TU.chr21.709_Asi,evm.TU.chr4.299_Asi,evm.TU.chr4.3178_Asi,evm.TU.contig2904.1_Asi,evm.model.chr15.869_Dsa,evm.model.chr15.874_Dsa,evm.model.chr20.550_Dsa,evm.model.chr23.125_Dsa,gene12432_Jja,gene17667_Jja,gene20393_Jja,gene20527_Jja,gene22408_Jja,gene23897_Jja,gene24400_Jja,gene25101_Jja…
13961	24	evm.TU.chr7.3304_Asi,evm.TU.chr7.3332_Asi,evm.TU.chr7.3341_Asi,evm.TU.chr7.3347_Asi,evm.model.chr8.1567_Dsa,evm.model.chr8.949_Dsa,evm.model.ctg1485.1_Mme,evm.model.ctg2058.1_Mme,evm.model.ctg2142.1_Mme,evm.model.ctg32.366_Pro,gene13376_Mau,gene17253_Nle,gene1771_Nle,gene22377_Cgr,gene22923_Cgr,gene23332_Mun,gene24165_Nle,gene24166_Nle,gene24561_Jja,gene2967_Ocu,gene3669_Nle,gene3670_Nle,gene3671…
14553	22	evm.TU.chr12.1381_Asi,evm.TU.chr13.1994_Asi,evm.TU.contig1134.12_Asi,evm.TU.contig1134.2_Asi,evm.TU.contig1135.15_Asi,evm.TU.contig1135.19_Asi,evm.TU.contig1135.22_Asi,evm.TU.contig1135.3_Asi,evm.TU.contig1136.3_Asi,evm.TU.contig1136.7_Asi,evm.TU.contig275.19_Asi,evm.TU.contig275.4_Asi,evm.TU.contig275.9_Asi,evm.TU.contig276.9_Asi,evm.TU.contig278.8_Asi,evm.TU.contig279.3_Asi,evm.TU.contig282.15_…
14592	22	evm.TU.chr21.1512_Asi,evm.TU.chr21.1675_Asi,evm.TU.chr21.292_Asi,evm.TU.chr21.588_Asi,evm.TU.chr4.2262_Asi,evm.TU.chr4.4601_Asi,evm.TU.chr4.4608_Asi,evm.TU.contig2895.2_Asi,evm.TU.contig2897.3_Asi,evm.TU.contig311.3_Asi,evm.model.chr22.192_Dsa,evm.model.chr22.240_Dsa,evm.model.chr22.9_Dsa,evm.model.chr23.385_Dsa,evm.model.chr23.389_Dsa,evm.model.chr23.390_Dsa,gene10352_Nle,gene12_Rno,gene17788_Rn…
14778	21	evm.TU.chr1.1077_Asi,evm.TU.chr1.1224_Asi,evm.TU.chr1.2855_Asi,evm.TU.chr11.1093_Asi,evm.TU.chr15.1270_Asi,evm.TU.chr15.1293_Asi,evm.TU.chr15.1332_Asi,evm.TU.chr18.2258_Asi,evm.TU.chr18.69_Asi,evm.TU.chr2.1458_Asi,evm.TU.chr2.2580_Asi,evm.TU.chr2.3364_Asi,evm.TU.chr20.209_Asi,evm.TU.chr20.210_Asi,evm.TU.chr3.1250_Asi,evm.TU.chr5.1472_Asi,evm.TU.chr5.2738_Asi,evm.TU.chr6.345_Asi,evm.TU.chr6.872_As…
14789	21	evm.TU.chr11.1359_Asi,evm.TU.chr11.2042_Asi,evm.TU.chr12.1183_Asi,evm.TU.chr15.897_Asi,evm.TU.chr16.2197_Asi,evm.TU.chr17.1485_Asi,evm.TU.chr17.152_Asi,evm.TU.chr17.1607_Asi,evm.TU.chr18.262_Asi,evm.TU.chr18.322_Asi,evm.TU.chr2.141_Asi,evm.TU.chr2.304_Asi,evm.TU.chr20.1389_Asi,evm.TU.chr21.526_Asi,evm.TU.chr3.3394_Asi,evm.TU.chr3.597_Asi,evm.TU.chr4.2078_Asi,evm.TU.chr4.352_Asi,evm.TU.chr6.1826_A…
14842	21	evm.TU.chr7.2314_Asi,evm.TU.chr7.2316_Asi,evm.TU.chr7.3690_Asi,evm.TU.chr7.3693_Asi,gene10259_Moc,gene13651_Upa,gene15101_Mma,gene16074_Mun,gene16075_Mun,gene16824_Fda,gene19233_Rno,gene20352_Jja,gene22314_Mca,gene27666_Mca,gene37035_Mmu,gene4033_Pma,gene4208_Mau,gene4671_Cgr,gene8002_Nga,gene8358_Itr,gene9279_Dor,
15016	20	evm.TU.chr7.3850_Asi,evm.TU.chr7.655_Asi,evm.model.ctg114.25_Mme,evm.model.ctg142.5_Mme,evm.model.ctg63.139_Pro,gene13987_Nle,gene14381_Moc,gene21543_Cgr,gene22513_Mun,gene22961_Cgr,gene23075_Itr,gene24348_Mun,gene2498_Rno,gene2502_Rno,gene25688_Upa,gene29100_Pma,gene44151_Mmu,gene44154_Mmu,gene44161_Mmu,gene46981_Mmu,
15196	18	evm.TU.chr1.1622_Asi,evm.TU.chr1.655_Asi,evm.TU.chr11.2208_Asi,evm.TU.chr12.1171_Asi,evm.TU.chr14.1031_Asi,evm.TU.chr17.183_Asi,evm.TU.chr2.3888_Asi,evm.TU.chr21.291_Asi,evm.TU.chr21.587_Asi,evm.TU.chr4.4372_Asi,evm.TU.chr4.981_Asi,evm.TU.chr6.1372_Asi,evm.TU.chr6.1516_Asi,evm.TU.chr6.938_Asi,evm.TU.chr7.2062_Asi,evm.TU.chr7.2649_Asi,evm.TU.chr8.1042_Asi,evm.TU.chr9.1613_Asi,
15197	18	evm.TU.chr1.3875_Asi,evm.TU.chr1.3876_Asi,evm.TU.chr10.1792_Asi,evm.TU.chr10.2587_Asi,evm.TU.chr12.143_Asi,evm.TU.chr4.2685_Asi,evm.TU.chr4.4088_Asi,evm.model.chr1.2017_Dsa,evm.model.chr11.811_Dsa,evm.model.chr17.828_Dsa,evm.model.chr2.484_Dsa,evm.model.chr8.2648_Dsa,evm.model.ctg1084.1_Mme,evm.model.ctg18.313_Pro,gene12738_Cca,gene16243_Pma,gene24648_Moc,gene25666_Rno,
15203	18	evm.TU.chr16.232_Asi,evm.TU.contig2133.3_Asi,gene10569_Cgr,gene12527_Hgl,gene12938_Mun,gene15857_Mma,gene15860_Mma,gene17422_Pma,gene17812_Opr,gene18099_Dor,gene19500_Itr,gene19503_Itr,gene24676_Mau,gene33565_Rno,gene4462_Cpo,gene7032_Fda,gene7035_Fda,gene9410_Nle,
15295	17	evm.TU.chr1.3041_Asi,evm.TU.chr20.660_Asi,evm.TU.chr6.2634_Asi,evm.model.chr15.849_evm.model.chr15.850_Dsa,evm.model.ctg11.349_Mme,evm.model.ctg31.572_Mme,evm.model.ctg4.1473_Pro,evm.model.ctg66.41_Pro,gene13079_Ode,gene16225_Nle,gene19213_Mun,gene2075_Nle,gene28020_Mca,gene28740_Mca,gene391_Mca,gene393_Mca,gene4856_Cgr,
15401	16	evm.TU.chr18.1847_Asi,evm.TU.chr18.1848_Asi,evm.TU.chr18.1849_Asi,evm.TU.chr18.1867_Asi,evm.TU.chr18.1868_Asi,evm.TU.chr18.1869_Asi,evm.TU.chr18.1870_Asi,evm.TU.chr18.1873_Asi,evm.TU.chr18.1874_Asi,evm.TU.chr18.1875_Asi,evm.TU.chr18.1879_Asi,evm.TU.chr18.1880_Asi,evm.TU.chr18.1881_Asi,evm.model.chr18.850_Dsa,gene23644_Jja,gene24020_Pma,
15483	15	evm.TU.chr16.233_Asi,evm.TU.chr16.248_Asi,gene12574_Hgl,gene17423_Pma,gene17852_Opr,gene19504_Itr,gene22861_Jja,gene23060_Ocu,gene23115_Ocu,gene2862_Nga,gene2904_Nga,gene31768_Mmu,gene7031_Fda,gene8349_Ode,gene8394_Ode,
15486	15	evm.TU.chr18.1941_Asi,evm.TU.chr18.2328_Asi,evm.TU.chr18.2335_Asi,evm.TU.chr18.513_Asi,evm.TU.contig7192.1_Asi,evm.TU.contig828.1_Asi,evm.model.ctg78.345_Pro,gene1133_Rno,gene16486_Cca,gene21895_Mau,gene21904_Nga,gene23166_Moc,gene25943_Mun,gene28834_Cla,gene8084_Cpo,
15494	15	evm.TU.chr4.4504_Asi,evm.TU.chr5.3219_Asi,evm.model.ctg36.147_Pro,gene12520_Nle,gene15047_Fda,gene15048_Fda,gene19476_Dor,gene2081_Nga,gene24850_Upa,gene35326_Rno,gene5374_Nga,gene6023_Rno,gene6115_Nle,gene6505_Mca,gene6535_Ode,
15497	15	evm.TU.chr9.2152_Asi,evm.TU.chr9.2883_Asi,evm.model.chr6.2433_Dsa,evm.model.chr6.2436_Dsa,evm.model.ctg185.6_Mme,evm.model.ctg185.7_Mme,evm.model.ctg185.8_Mme,evm.model.ctg31.59_Pro,evm.model.ctg31.62_Pro,gene13832_Cgr,gene13833_Cgr,gene13834_Cgr,gene18732_Nle,gene18734_Nle,gene18735_Nle,
15566	14	evm.TU.chr2.2383_Asi,evm.TU.contig5839.14_Asi,evm.TU.contig6204.30_Asi,evm.TU.contig7503.7_Asi,evm.TU.contig7862.9_Asi,evm.TU.contig7983.4_Asi,evm.model.ctg1705.4_Mme,evm.model.ctg225.2_Pro,evm.model.ctg4521.4_Mme,gene22506_Cca,gene28026_Cca,gene28067_Ocu,gene35775_Mdo,gene37042_Mdo,
15570	14	evm.TU.chr21.559_Asi,evm.TU.contig4582.9_Asi,evm.model.chr23.40_Dsa,evm.model.ctg51.173_Pro,gene18017_Itr,gene18123_Cca,gene20671_Opr,gene22292_Nga,gene23370_Fda,gene24124_Cla,gene25020_Upa,gene27706_Mca,gene29279_Hgl,gene29914_Mdo,
15578	14	evm.TU.chr7.367_Asi,evm.TU.chr7.438_Asi,gene15790_Pma,gene16703_Mca,gene1797_Cpo,gene18122_Jja,gene19329_Opr,gene21633_Nga,gene21799_Itr,gene2566_Hgl,gene2599_Cla,gene27261_Mmu,gene9009_Mau,gene9794_Ode,
15659	13	evm.TU.chr16.1768_Asi,evm.TU.chr16.2314_Asi,evm.TU.chr16.897_Asi,evm.TU.chr17.14_Asi,evm.TU.chr17.224_Asi,evm.TU.chr19.742_Asi,evm.model.chr17.1008_Dsa,evm.model.chr17.892_Dsa,evm.model.chr21.355_Dsa,evm.model.ctg33.318_Pro,gene17164_Nle,gene19709_Jja,gene3182_Mau,
15661	13	evm.TU.chr17.1196_Asi,evm.TU.chr17.1216_Asi,evm.TU.chr17.1228_Asi,evm.TU.chr17.1700_Asi,evm.TU.chr17.242_Asi,evm.TU.chr17.304_Asi,evm.TU.chr17.522_Asi,evm.TU.chr17.529_Asi,evm.TU.chr5.4531_Asi,evm.TU.contig1331.1_Asi,evm.TU.contig4196.2_Asi,evm.TU.contig4519.1_Asi,evm.TU.contig6456.1_Asi,
15663	13	evm.TU.chr19.1233_Asi,evm.TU.chr19.1241_Asi,evm.TU.chr19.166_Asi,evm.TU.chr19.169_Asi,evm.TU.chr19.1743_Asi,evm.TU.chr19.378_Asi,evm.TU.chr19.385_Asi,evm.TU.chr19.873_Asi,evm.TU.contig1746.1_Asi,evm.model.chr16.1145_Dsa,evm.model.ctg228.1_Mme,gene20862_Jja,gene6118_Jja,
15675	13	evm.TU.chr9.2891_Asi,evm.TU.chr9.2902_Asi,evm.model.chr6.2444_Dsa,evm.model.ctg1184.2_Mme,evm.model.ctg2432.1_Mme,gene12026_Nle,gene17945_Nle,gene23061_Cgr,gene23141_Cgr,gene23513_Cgr,gene29829_Fda,gene5335_Mau,gene7675_Fda,
15734	12	evm.TU.chr13.1028_Asi,evm.TU.chr13.1096_Asi,evm.TU.chr13.1102_Asi,evm.TU.chr13.1113_Asi,evm.TU.chr13.1116_Asi,evm.model.ctg108.22_Mme,gene22107_Jja,gene33767_Rno,gene33776_Rno,gene33795_Rno,gene3648_Mau,gene8785_Cgr,
15735	12	evm.TU.chr15.1733_Asi,evm.TU.chr15.1_Asi,evm.TU.chr19.19_Asi,evm.TU.chr3.3532_Asi,evm.TU.chr3.3542_Asi,evm.TU.chr6.1954_Asi,evm.TU.chr7.1525_Asi,evm.TU.contig1234.1_Asi,evm.TU.contig1285.1_Asi,evm.TU.contig298.1_Asi,evm.TU.contig4888.5_Asi,gene1048_Cca,
15752	12	evm.TU.contig5595.1_Asi,evm.TU.contig6282.4_Asi,evm.TU.contig6708.1_Asi,evm.TU.contig7145.1_Asi,evm.model.ctg1876.1_Mme,evm.model.ctg2666.1_Mme,gene1170_Cca,gene12204_Nle,gene12689_Nle,gene15227_Cca,gene24608_Cca,gene6597_Nle,
15840	11	evm.TU.chr10.1284_Asi,evm.TU.chr13.2309_Asi,evm.TU.chr9.920_Asi,evm.model.ctg2.221_Pro,evm.model.ctg31.649_Mme,evm.model.ctg31.650_Mme,evm.model.ctg4.1539_Pro,evm.model.ctg4.1540_Pro,evm.model.ctg90.119_Mme,gene26857_Hgl,gene393_Nle,
15842	11	evm.TU.chr15.548_Asi,evm.TU.chr17.305_Asi,evm.TU.chr18.1808_Asi,evm.TU.chr21.1050_Asi,evm.TU.chr21.649_Asi,evm.TU.chr4.2561_Asi,evm.TU.chr6.1952_Asi,evm.TU.chr8.1202_Asi,evm.TU.contig1547.2_Asi,evm.TU.contig1603.2_Asi,evm.TU.contig5446.2_Asi,
15844	11	evm.TU.chr18.1035_Asi,evm.TU.chr18.1102_Asi,evm.model.chr18.941_Dsa,evm.model.ctg151.33_Mme,evm.model.ctg78.311_Pro,gene1099_Rno,gene16332_Mmu,gene17521_Nga,gene23135_Moc,gene28803_Hgl,gene37489_Ode,
15846	11	evm.TU.chr18.1666_Asi,evm.TU.chr18.490_Asi,evm.TU.chr18.529_Asi,evm.TU.chr18.845_Asi,evm.TU.contig3723.9_Asi,evm.TU.contig812.2_Asi,evm.model.chr18.1048_Dsa,evm.model.chr18.826_Dsa,gene23668_Jja,gene26797_Pma,gene28612_Pma,
15851	11	evm.TU.chr5.282_Asi,evm.TU.chr5.285_Asi,evm.model.chr4.2015_Dsa,evm.model.ctg12.597_Pro,evm.model.ctg60.258_Mme,gene14814_Rno,gene15923_Cla,gene17391_Cpo,gene29808_Ode,gene8102_Upa,gene8820_Moc,
15937	10	evm.TU.chr1.1707_Asi,evm.TU.chr1.3678_Asi,evm.TU.chr11.950_Asi,evm.TU.chr13.1928_Asi,evm.TU.chr13.79_Asi,evm.TU.chr14.680_Asi,evm.TU.chr17.1581_Asi,evm.TU.chr4.3385_Asi,evm.TU.chr7.632_Asi,evm.TU.chr9.1132_Asi,
15947	10	evm.TU.chr17.1619_Asi,evm.TU.chr17.1622_Asi,evm.model.chr17.567_Dsa,gene10294_Itr,gene10340_Mma,gene15609_Dor,gene21089_Mun,gene22317_Cca,gene23768_Nle,gene25650_Cpo,
16066	9	evm.TU.chr1.2252_Asi,evm.TU.chr12.1043_Asi,evm.model.chr16.911_Dsa,evm.model.chr3.1941_Dsa,gene24299_Mmu,gene30179_Rno,gene33971_Rno,gene367_Dor,gene6746_Cpo,
16070	9	evm.TU.chr12.2099_Asi,evm.TU.chr12.2100_Asi,evm.model.chr11.1365_Dsa,evm.model.chr11.1366_Dsa,evm.model.ctg169.6_Mme,evm.model.ctg169.7_Mme,evm.model.ctg74.66_Pro,gene2349_Nle,gene24328_Fda,
16075	9	evm.TU.chr17.1071_Asi,evm.TU.chr18.2183_Asi,evm.model.chr4.2912_Dsa,evm.model.chr9.902_Dsa,evm.model.ctg12.229_Pro,evm.model.ctg9.301_Mme,gene1134_Pma,gene19469_Dor,gene22025_Rno,
16084	9	evm.TU.chr6.2692_Asi,evm.TU.chr9.609_Asi,gene13764_Ocu,gene13766_Ocu,gene14881_Rno,gene15840_Cla,gene18601_Mau,gene22033_Cca,gene23065_Mun,
16085	9	evm.TU.chr7.3294_Asi,evm.TU.chr7.3297_Asi,evm.model.chr8.1592_Dsa,evm.model.chr8.1595_Dsa,evm.model.ctg32.371_Pro,gene1585_Nle,gene23688_Cgr,gene35148_Rno,gene8165_Rno,
16184	8	evm.TU.chr1.1165_Asi,evm.TU.chr20.131_Asi,evm.model.chr1.4340_Dsa,evm.model.chr13.993_Dsa,evm.model.ctg30.124_Pro,evm.model.ctg326.2_Mme,gene27604_Ocu,gene700_Nga,
16190	8	evm.TU.chr10.2646_Asi,evm.TU.chr16.469_Asi,evm.model.chr3.108_Dsa,evm.model.chr8.1893_Dsa,gene13928_Mdo,gene21228_Cgr,gene24593_Cca,gene30746_Mmu,
16349	7	evm.TU.chr15.1272_Asi,evm.TU.chr15.1273_Asi,evm.TU.chr15.2317_Asi,gene13538_Cca,gene26094_Pma,gene28107_Mca,gene28680_Mca,
16353	7	evm.TU.chr19.58_Asi,evm.TU.chr4.288_Asi,evm.model.chr11.1539_Dsa,evm.model.chr5.2060_Dsa,gene14175_Moc,gene25076_Moc,gene34158_Mmu,
16368	7	evm.TU.chr6.10_Asi,evm.TU.chr6.621_Asi,evm.model.ctg10.504_Mme,evm.model.ctg35.298_Pro,gene23605_Upa,gene3797_Mma,gene5280_Mau,
16527	6	evm.TU.chr11.1061_Asi,evm.TU.chr9.145_Asi,evm.model.chr5.1489_Dsa,gene15512_Rno,gene16827_Cgr,gene19527_Cgr,
16554	6	evm.TU.chr20.247_Asi,evm.TU.chr7.179_Asi,evm.model.chr3.479_Dsa,evm.model.ctg28.408_Mme,evm.model.ctg31.712_Pro,gene140_Mmu,
16780	5	evm.TU.chr1.1489_Asi,evm.TU.chr4.607_Asi,evm.model.ctg25.204_Pro,gene19172_Nle,gene20133_Ode,
16842	5	evm.TU.chr5.1387_Asi,evm.TU.contig205.2_Asi,evm.model.chr10.2045_Dsa,evm.model.ctg40.190_Pro,gene2528_Itr,
16855	5	evm.TU.chr9.2157_Asi,evm.TU.chr9.2877_Asi,evm.model.chr6.2428_Dsa,evm.model.ctg185.11_Mme,evm.model.ctg31.64_Pro,

## Sheet: contraction family
family ID	gene number	gene ID
3	375	evm.TU.chr7.3470_Asi,evm.TU.chr7.3506_Asi,evm.TU.chr7.3514_Asi,evm.TU.chr7.3519_Asi,evm.model.chr8.2205_Dsa,evm.model.chr8.2211_Dsa,evm.model.chr8.2224_Dsa,evm.model.ctg23.554_Pro,evm.model.ctg23.555_Pro,evm.model.ctg23.556_Pro,evm.model.ctg23.558_Pro,evm.model.ctg23.559_Pro,evm.model.ctg23.565_Pro,evm.model.ctg23.572_Pro,evm.model.ctg48.179_Pro,evm.model.ctg56.82_Mme,evm.model.ctg56.94_Mme,evm.m…
10	316	gene10065_Moc,gene10115_Upa,gene10187_Mma,gene10289_Cpo,gene10509_Rno,gene10623_Mdo,gene10640_Pma,gene10703_Mmu,gene10705_Mdo,gene10764_Upa,gene11062_Rno,gene11063_Rno,gene11064_Rno,gene11139_Fda,gene11222_Nga,gene11330_Nga,gene11335_Nga,gene11382_Cpo,gene11423_Cpo,gene11504_Cca,gene11535_Nga,gene11605_Cpo,gene11668_Ocu,gene11712_Jja,gene11902_Mma,gene11996_Ocu,gene12317_Nga,gene12485_Pma,gene124…
17	274	evm.TU.chr16.1656_Asi,evm.model.chr13.1178_Dsa,evm.model.chr13.1179_Dsa,evm.model.chr13.1181_Dsa,evm.model.ctg3.16_Mme,evm.model.ctg3.17_Mme,evm.model.ctg3.18_Mme,evm.model.ctg3.19_Mme,evm.model.ctg3.22_Mme,gene10286_Dor,gene10287_Dor,gene10290_Dor,gene10291_Dor,gene10294_Dor,gene10296_Dor,gene10299_Dor,gene10300_Dor,gene11992_Moc,gene11993_Moc,gene11994_Moc,gene11995_Moc,gene11996_Moc,gene11997_…
22	255	evm.TU.chr16.1666_Asi,evm.TU.chr16.1669_Asi,evm.TU.chr16.1671_Asi,evm.TU.chr16.1673_Asi,evm.model.chr13.1167_Dsa,evm.model.chr13.1168_Dsa,evm.model.chr13.1170_Dsa,evm.model.chr13.1171_Dsa,evm.model.ctg3.26_Mme,evm.model.ctg3.29_Mme,evm.model.ctg3.30_Mme,evm.model.ctg3.31_Mme,gene10268_Dor,gene10269_Dor,gene10270_Dor,gene10271_Dor,gene10272_Dor,gene10273_Dor,gene10275_Dor,gene10276_Dor,gene10277_D…
24	250	evm.TU.chr2.3390_Asi,evm.TU.contig5049.1_Asi,evm.model.chr1.3110_Dsa,gene13451_Fda,gene13464_Fda,gene13479_Fda,gene13480_Fda,gene13481_Fda,gene13482_Fda,gene13483_Fda,gene13484_Fda,gene13485_Fda,gene13486_Fda,gene13487_Fda,gene13489_Fda,gene14358_Itr,gene14359_Itr,gene14371_Itr,gene14373_Itr,gene14374_Itr,gene14376_Itr,gene14378_Itr,gene14379_Itr,gene14380_Itr,gene14382_Itr,gene14383_Itr,gene1438…
40	223	evm.TU.chr18.1647_Asi,evm.TU.chr18.1650_Asi,evm.model.chr18.1361_Dsa,evm.model.chr18.1365_Dsa,evm.model.chr18.1367_Dsa,evm.model.ctg252.1_Mme,evm.model.ctg252.2_Mme,evm.model.ctg569.3_Pro,evm.model.ctg63.304_Mme,evm.model.ctg78.137_Pro,evm.model.ctg78.138_Pro,evm.model.ctg81.2_Pro,evm.model.ctg81.3_Pro,evm.model.ctg81.4_Pro,gene10324_Mca,gene10325_Mca,gene10332_Mca,gene10333_Mca,gene10334_Mca,gen…
51	213	gene10295_Rno,gene10296_Rno,gene10297_Rno,gene10298_Rno,gene10300_Rno,gene10301_Rno,gene10305_Rno,gene10719_Rno,gene10725_Rno,gene10726_Rno,gene10728_Rno,gene10729_Rno,gene10730_Rno,gene10731_Rno,gene10732_Rno,gene10733_Rno,gene10734_Rno,gene10735_Rno,gene10736_Rno,gene10737_Rno,gene10738_Rno,gene10739_Rno,gene10740_Rno,gene10744_Rno,gene11450_Itr,gene11705_Cgr,gene11706_Cgr,gene11707_Cgr,gene117…
53	206	evm.TU.chr10.2824_Asi,evm.TU.chr18.906_Asi,evm.TU.chr4.1962_Asi,evm.TU.chr4.4240_Asi,evm.model.chr18.1510_Dsa,evm.model.chr19.213_Dsa,evm.model.chr20.426_Dsa,evm.model.ctg101.84_Mme,evm.model.ctg101.87_Mme,evm.model.ctg101.90_Mme,evm.model.ctg13.382_Mme,evm.model.ctg34.483_Mme,evm.model.ctg37.581_Pro,evm.model.ctg50.148_Pro,evm.model.ctg82.82_Mme,evm.model.ctg82.84_Mme,gene10610_Itr,gene10708_Mca…
56	200	evm.TU.contig2200.29_Asi,evm.model.chr1.3216_Dsa,gene12109_Cpo,gene12171_Cpo,gene13380_Fda,gene13382_Fda,gene13397_Fda,gene13398_Fda,gene13402_Fda,gene16373_Cgr,gene16557_Dor,gene16569_Dor,gene16570_Dor,gene16571_Dor,gene16573_Dor,gene1704_Mau,gene1706_Mau,gene1707_Mau,gene1710_Mau,gene1711_Mau,gene1717_Mau,gene1718_Mau,gene17719_Nga,gene17721_Nga,gene17722_Nga,gene17723_Nga,gene18278_Pma,gene182…
68	188	evm.TU.chr2.1910_Asi,evm.model.chr1.3208_Dsa,gene10057_Nga,gene10063_Nga,gene12099_Nga,gene12133_Cpo,gene12138_Cpo,gene13392_Fda,gene13804_Nle,gene14469_Itr,gene14493_Itr,gene16375_Cgr,gene16378_Cgr,gene16379_Cgr,gene16381_Cgr,gene16523_Dor,gene16528_Dor,gene16529_Dor,gene16533_Dor,gene16536_Dor,gene16537_Dor,gene16538_Dor,gene16539_Dor,gene16540_Dor,gene1721_Mau,gene1722_Mau,gene1726_Mau,gene172…
80	171	evm.TU.chr7.563_Asi,evm.TU.chr7.565_Asi,evm.model.ctg20.508_Mme,evm.model.ctg4.1926_Pro,evm.model.ctg4.1928_Pro,gene10200_Ocu,gene10201_Ocu,gene10203_Ocu,gene10204_Ocu,gene10205_Ocu,gene10206_Ocu,gene10207_Ocu,gene10221_Nle,gene10999_Mdo,gene11002_Mdo,gene1160_Fda,gene12869_Fda,gene15814_Pma,gene15815_Pma,gene15816_Pma,gene15817_Pma,gene15820_Pma,gene15821_Pma,gene15822_Pma,gene15823_Pma,gene1582…
85	167	gene10350_Nle,gene1469_Nga,gene1471_Nga,gene1472_Nga,gene1473_Nga,gene1474_Nga,gene14977_Cpo,gene14978_Cpo,gene14979_Cpo,gene14985_Cpo,gene14987_Cpo,gene15323_Mun,gene15537_Opr,gene15538_Opr,gene15541_Opr,gene15543_Opr,gene15544_Opr,gene16351_Nga,gene16352_Nga,gene16353_Nga,gene16354_Nga,gene17199_Mca,gene17200_Mca,gene17208_Mca,gene17210_Mca,gene17212_Mca,gene17214_Mca,gene17216_Mca,gene17217_Mc…
88	166	evm.TU.chr22.557_Asi,evm.TU.chr9.2622_Asi,evm.model.chr1.3505_Dsa,evm.model.chr1.3615_Dsa,evm.model.chr6.1728_Dsa,evm.model.ctg10.151_Pro,evm.model.ctg10.169_Pro,evm.model.ctg21.246_Mme,evm.model.ctg31.601_Pro,gene11291_Fda,gene11292_Fda,gene12247_Itr,gene12393_Mau,gene12440_Mca,gene12441_Mca,gene12442_Mca,gene12462_Mca,gene12463_Mca,gene12464_Mca,gene12533_Mca,gene1302_Dor,gene1303_Dor,gene13704…
99	155	evm.model.chr1.3260_Dsa,gene1023_Cpo,gene12144_Cpo,gene12933_Itr,gene12936_Itr,gene15462_Nga,gene15473_Nga,gene15474_Nga,gene15475_Nga,gene15477_Nga,gene15478_Nga,gene15479_Nga,gene15480_Nga,gene15484_Nga,gene15485_Nga,gene15486_Nga,gene15487_Nga,gene1565_Mau,gene1568_Mau,gene1573_Mau,gene1575_Mau,gene1576_Mau,gene1577_Mau,gene1578_Mau,gene1579_Mau,gene1580_Mau,gene1583_Mau,gene1584_Mau,gene1588_…
108	145	evm.TU.chr13.137_Asi,evm.TU.chr17.854_Asi,evm.model.chr14.727_Dsa,evm.model.chr14.728_Dsa,evm.model.chr2.2726_Dsa,evm.model.ctg19.499_Pro,evm.model.ctg31.693_Mme,evm.model.ctg4.1589_Pro,evm.model.ctg79.108_Pro,gene10055_Mma,gene10056_Mma,gene1032_Hgl,gene10377_Moc,gene10736_Mdo,gene11710_Fda,gene12153_Mma,gene12155_Mma,gene12156_Mma,gene13183_Cca,gene13207_Cgr,gene13361_Cca,gene13384_Jja,gene1338…
123	138	evm.model.ctg5.1029_Pro,gene10912_Nga,gene10916_Nga,gene10918_Nga,gene10919_Nga,gene10920_Nga,gene10921_Nga,gene11155_Fda,gene11156_Fda,gene11157_Fda,gene11161_Fda,gene11401_Mca,gene11403_Mca,gene11406_Mca,gene11407_Mca,gene11408_Mca,gene11409_Mca,gene11410_Mca,gene11411_Mca,gene11991_Opr,gene11995_Opr,gene14472_Mun,gene14473_Mun,gene1459_Ocu,gene1460_Ocu,gene1461_Ocu,gene1463_Ocu,gene1464_Ocu,ge…
127	137	evm.TU.chr5.3529_Asi,evm.model.chr4.246_Dsa,gene12409_Mun,gene12410_Mun,gene12411_Mun,gene12413_Mun,gene13384_Ode,gene13386_Ode,gene13389_Ode,gene13391_Ode,gene13393_Ode,gene13399_Ode,gene14223_Dor,gene14225_Dor,gene15253_Cca,gene15268_Cca,gene15269_Cca,gene15270_Cca,gene15271_Cca,gene15272_Cca,gene15273_Cca,gene15274_Cca,gene15275_Cca,gene15539_Fda,gene15540_Fda,gene15541_Fda,gene15556_Mca,gene1…
135	134	evm.model.ctg11.538_Pro,evm.model.ctg11.540_Pro,gene10051_Nga,gene10052_Nga,gene12174_Cpo,gene13385_Fda,gene13387_Fda,gene13388_Fda,gene13389_Fda,gene13395_Fda,gene13399_Fda,gene13403_Fda,gene13404_Fda,gene14745_Nle,gene16300_Nle,gene16374_Cgr,gene16376_Cgr,gene16541_Dor,gene16542_Dor,gene16543_Dor,gene16544_Dor,gene16545_Dor,gene16547_Dor,gene16554_Dor,gene16556_Dor,gene1709_Mau,gene1712_Mau,gen…
141	129	evm.model.chr1.1917_Dsa,gene10036_Nga,gene10037_Nga,gene13951_Hgl,gene13952_Hgl,gene13953_Hgl,gene13959_Hgl,gene13963_Hgl,gene13965_Hgl,gene13966_Hgl,gene14070_Jja,gene14071_Jja,gene14079_Jja,gene15251_Opr,gene16669_Cpo,gene16671_Cpo,gene16674_Cpo,gene16675_Cpo,gene16818_Cgr,gene16819_Cgr,gene17124_Dor,gene17127_Dor,gene17128_Dor,gene17900_Nle,gene18407_Mma,gene18414_Mma,gene18415_Mma,gene18418_M…
162	122	gene10650_Pma,gene10651_Pma,gene10655_Pma,gene11961_Cgr,gene11962_Cgr,gene12856_Dor,gene12857_Dor,gene12858_Dor,gene12859_Dor,gene12860_Dor,gene12869_Dor,gene12870_Dor,gene12871_Dor,gene12872_Dor,gene12873_Dor,gene12874_Dor,gene14119_Mau,gene14131_Mau,gene14135_Mau,gene14138_Cpo,gene14698_Jja,gene14699_Jja,gene14701_Jja,gene14702_Jja,gene14851_Upa,gene14928_Ocu,gene14929_Ocu,gene1652_Moc,gene1653…
259	107	evm.TU.chr11.2357_Asi,evm.model.chr9.268_Dsa,evm.model.ctg111.3_Mme,evm.model.ctg177.11_Mme,evm.model.ctg4.705_evm.model.ctg4.706_Pro,gene10756_Cpo,gene10758_Cpo,gene10760_Cpo,gene14957_Fda,gene14959_Fda,gene14960_Fda,gene15644_Cla,gene15646_Cla,gene15647_Cla,gene15962_Cca,gene15963_Cca,gene15964_Cca,gene15965_Cca,gene16078_Ode,gene16079_Ode,gene16080_Ode,gene17072_Mma,gene17073_Mma,gene17074_Mma…
371	88	gene13430_Fda,gene13431_Fda,gene13432_Fda,gene13433_Fda,gene13434_Fda,gene14299_Nga,gene14300_Nga,gene14301_Nga,gene14302_Nga,gene14304_Nga,gene14337_Itr,gene14338_Itr,gene14339_Itr,gene14340_Itr,gene15381_Nle,gene16414_Dor,gene16415_Dor,gene16416_Dor,gene19275_Jja,gene19276_Jja,gene19277_Jja,gene19279_Jja,gene20684_Upa,gene20685_Upa,gene20686_Upa,gene20984_Mun,gene2100_Ocu,gene2101_Ocu,gene2102_…
403	86	evm.model.chr1.3186_Dsa,gene10096_Nga,gene10100_Nga,gene12248_Cpo,gene1344_Cpo,gene1345_Cpo,gene14454_Itr,gene14458_Itr,gene14464_Itr,gene144_Cpo,gene16494_Dor,gene16495_Dor,gene16498_Dor,gene16501_Dor,gene16502_Dor,gene17416_Upa,gene17501_Mun,gene17502_Mun,gene17504_Mun,gene1765_Mau,gene1767_Mau,gene1768_Mau,gene1769_Mau,gene18221_Pma,gene18222_Pma,gene18223_Pma,gene18225_Pma,gene18585_Moc,gene1…
693	66	evm.model.chr3.2421_Dsa,gene11376_Mca,gene11377_Mca,gene11378_Mca,gene11977_Opr,gene11978_Opr,gene11979_Opr,gene13847_Upa,gene13848_Upa,gene13849_Upa,gene1435_Ocu,gene1444_Ocu,gene14452_Mun,gene14453_Mun,gene14454_Mun,gene1445_Ocu,gene15904_Nle,gene1734_Jja,gene1735_Jja,gene1736_Jja,gene18998_Mmu,gene18999_Mmu,gene19000_Mmu,gene21071_Dor,gene21072_Dor,gene21073_Dor,gene22034_Mdo,gene22035_Mdo,gen…
700	65	gene10058_Nga,gene10060_Nga,gene10061_Nga,gene13390_Fda,gene14485_Itr,gene14486_Itr,gene14487_Itr,gene16380_Cgr,gene16524_Dor,gene16525_Dor,gene16527_Dor,gene1737_Mau,gene1739_Mau,gene1740_Mau,gene18251_Pma,gene18252_Pma,gene18254_Pma,gene18561_Moc,gene18563_Moc,gene18564_Moc,gene19394_Jja,gene19395_Jja,gene19397_Jja,gene1981_Ocu,gene1983_Ocu,gene1984_Ocu,gene22338_Cpo,gene24228_Upa,gene24229_Upa…
716	64	evm.model.chr4.248_Dsa,gene13118_Nga,gene13120_Nga,gene13121_Nga,gene13122_Nga,gene13394_Ode,gene13395_Ode,gene13397_Ode,gene13398_Ode,gene14227_Dor,gene15267_Cca,gene15550_Mca,gene15552_Mca,gene15554_Mca,gene15555_Mca,gene15594_Opr,gene15853_Moc,gene15854_Moc,gene17972_Pma,gene17973_Pma,gene17974_Pma,gene17976_Pma,gene19123_Dor,gene19124_Dor,gene19125_Dor,gene19126_Dor,gene21282_Jja,gene21283_Jj…
1626	51	evm.model.chr5.980_Dsa,evm.model.chr5.983_Dsa,evm.model.ctg4.728_Mme,evm.model.ctg4.729_Mme,evm.model.ctg4.731_Mme,evm.model.ctg4.732_Mme,gene11306_Jja,gene11307_Jja,gene12516_Nle,gene14907_Cca,gene14909_Cca,gene14910_Cca,gene15395_Cgr,gene15396_Cgr,gene15397_Cgr,gene1650_Dor,gene1651_Dor,gene1652_Dor,gene17425_Ode,gene17426_Ode,gene20306_Mun,gene20383_Mdo,gene21245_Hgl,gene21246_Hgl,gene2277_Pma…

## Sheet: expansion genes function
ID	GO	NR	Swissprot	KEGG	IPRSCAN
evm.model.contig1541.3	GO:0005576; extracellular region; Cellular Component	Fibroblast growth factor 13 [Heterocephalus glaber]	Fibroblast growth factor 13 OS=Rattus norvegicus GN=Fgf13 PE=1 SV=2	fibroblast growth factor 13-like; K04358 fibroblast growth factor (A)	Molecular Function: growth factor activity (GO:0008083)
evm.model.contig2992.1	GO:0046872; metal ion binding; Molecular Function	PREDICTED: zinc finger protein 33B-like isoform X2 [Jaculus jaculus]	Zinc finger protein 182 OS=Homo sapiens GN=ZNF182 PE=2 SV=2	zinc finger protein 260-like; K09228 KRAB domain-containing zinc finger protein (A)	Molecular Function: metal ion binding (GO:0046872)
evm.model.contig1234.1	GO:0005525; GTP binding; Molecular Function	PREDICTED: putative GTP-binding protein 6 isoform X2 [Nannospalax galili]	Putative GTP-binding protein 6 OS=Homo sapiens GN=GTPBP6 PE=2 SV=3	NA	Molecular Function: GTP binding (GO:0005525)
evm.model.contig6336.2	GO:0000976; transcription regulatory region sequence-specific DNA binding; Molecular Function	PREDICTED: homeobox protein OTX1-like [Elephantulus edwardii]	Double homeobox protein 4-like protein 7 OS=Homo sapiens GN=DUX4L7 PE=3 SV=1	NA	Molecular Function: sequence-specific DNA binding transcription factor activity (GO:0003700), Biological Process: regulation of transcription, DNA-dependent (GO:0006355), Molecular Function: sequence-specific DNA binding (GO:0043565)
evm.model.contig2779.1	GO:0003676; nucleic acid binding; Molecular Function	PREDICTED: LOW QUALITY PROTEIN: zinc finger protein 260-like [Jaculus jaculus]	Zinc finger protein 585A OS=Homo sapiens GN=ZNF585A PE=2 SV=2	zinc finger protein 585A-like; K09228 KRAB domain-containing zinc finger protein (A)	Molecular Function: nucleic acid binding (GO:0003676), Cellular Component: intracellular (GO:0005622), Biological Process: regulation of transcription, DNA-dependent (GO:0006355)
evm.model.contig2779.2	GO:0003676; nucleic acid binding; Molecular Function	PREDICTED: zinc finger protein 850-like [Jaculus jaculus]	Zinc finger protein 850 OS=Homo sapiens GN=ZNF850 PE=3 SV=2	zinc finger protein 585A-like; K09228 KRAB domain-containing zinc finger protein (A)	Molecular Function: nucleic acid binding (GO:0003676), Cellular Component: intracellular (GO:0005622), Biological Process: regulation of transcription, DNA-dependent (GO:0006355)
evm.model.contig205.2	GO:0005942; phosphatidylinositol 3-kinase complex; Cellular Component	PREDICTED: uncharacterized protein LOC102406555 [Bubalus bubalis]	NA	NA	Cellular Component: phosphatidylinositol 3-kinase complex (GO:0005942), Molecular Function: phosphatidylinositol 3-kinase regulator activity (GO:0035014)
evm.model.contig4148.1	GO:0004553; hydrolase activity, hydrolyzing O-glycosyl compounds; Molecular Function	PREDICTED: LOW QUALITY PROTEIN: zinc finger protein 585A-like [Oryctolagus cuniculus]	Zinc finger protein 850 OS=Homo sapiens GN=ZNF850 PE=3 SV=2	zinc finger protein 585A-like; K09228 KRAB domain-containing zinc finger protein (A)	Molecular Function: metal ion binding (GO:0046872)
evm.model.contig7268.2	GO:0003676; nucleic acid binding; Molecular Function	PREDICTED: LOW QUALITY PROTEIN: zinc finger protein 585A-like [Oryctolagus cuniculus]	Zinc finger protein 850 OS=Homo sapiens GN=ZNF850 PE=3 SV=2	zinc finger protein 585A-like; K09228 KRAB domain-containing zinc finger protein (A)	Molecular Function: nucleic acid binding (GO:0003676), Cellular Component: intracellular (GO:0005622), Biological Process: regulation of transcription, DNA-dependent (GO:0006355)
evm.model.contig2637.3	GO:0006527; arginine catabolic process; Biological Process	PREDICTED: LOW QUALITY PROTEIN: zinc finger protein 585A-like [Oryctolagus cuniculus]	Zinc finger protein 850 OS=Homo sapiens GN=ZNF850 PE=3 SV=2	zinc finger protein 585A-like; K09228 KRAB domain-containing zinc finger protein (A)	Molecular Function: metal ion binding (GO:0046872)
evm.model.contig3022.3	GO:0003676; nucleic acid binding; Molecular Function	PREDICTED: LOW QUALITY PROTEIN: zinc finger protein 260-like [Jaculus jaculus]	Zinc finger protein 585B OS=Homo sapiens GN=ZNF585B PE=2 SV=1	zinc finger protein 585A-like; K09228 KRAB domain-containing zinc finger protein (A)	Molecular Function: nucleic acid binding (GO:0003676), Cellular Component: intracellular (GO:0005622), Biological Process: regulation of transcription, DNA-dependent (GO:0006355)
evm.model.contig3022.2	GO:0003676; nucleic acid binding; Molecular Function	PREDICTED: LOW QUALITY PROTEIN: zinc finger protein 260-like [Jaculus jaculus]	Zinc finger protein 585A OS=Homo sapiens GN=ZNF585A PE=2 SV=2	zinc finger protein 585A-like; K09228 KRAB domain-containing zinc finger protein (A)	Molecular Function: nucleic acid binding (GO:0003676), Cellular Component: intracellular (GO:0005622), Biological Process: regulation of transcription, DNA-dependent (GO:0006355)
evm.model.contig2516.1	GO:0003676; nucleic acid binding; Molecular Function	PREDICTED: LOW QUALITY PROTEIN: zinc finger protein 585A-like [Oryctolagus cuniculus]	Zinc finger protein 850 OS=Homo sapiens GN=ZNF850 PE=3 SV=2	zinc finger protein 585A-like; K09228 KRAB domain-containing zinc finger protein (A)	Molecular Function: nucleic acid binding (GO:0003676), Cellular Component: intracellular (GO:0005622), Biological Process: regulation of transcription, DNA-dependent (GO:0006355)
evm.model.contig2722.1	GO:0003676; nucleic acid binding; Molecular Function	PREDICTED: zinc finger protein 585B-like [Jaculus jaculus]	Zinc finger protein 420 OS=Homo sapiens GN=ZNF420 PE=1 SV=1	zinc finger protein 260-like; K09228 KRAB domain-containing zinc finger protein (A)	Molecular Function: nucleic acid binding (GO:0003676), Cellular Component: intracellular (GO:0005622), Biological Process: regulation of transcription, DNA-dependent (GO:0006355)
evm.model.contig276.9	GO:0004938; alpha2-adrenergic receptor activity; Molecular Function	hCG2040151, partial [Homo sapiens]	NA	olfactory receptor 142-like; K04257 olfactory receptor (A)	Molecular Function: alpha2-adrenergic receptor activity (GO:0004938), Biological Process: regulation of smooth muscle contraction (GO:0006940), Biological Process: G-protein coupled receptor signaling pathway (GO:0007186), Cellular Component: integral to membrane (GO:0016021), Biological Process: regulation of vasoconstriction (GO:0019229), Biological Process: platelet activation (GO:0030168)
evm.model.contig7922.1	GO:0046872; metal ion binding; Molecular Function	PREDICTED: zinc finger protein 33B-like isoform X2 [Jaculus jaculus]	Zinc finger protein 484 OS=Homo sapiens GN=ZNF484 PE=1 SV=1	zinc finger protein 260-like; K09228 KRAB domain-containing zinc finger protein (A)	Molecular Function: metal ion binding (GO:0046872)
evm.model.contig2760.2	GO:0003676; nucleic acid binding; Molecular Function	PREDICTED: zinc finger protein 260-like, partial [Sarcophilus harrisii]	Zinc finger protein 268 OS=Homo sapiens GN=ZNF268 PE=1 SV=2	zinc finger protein 260-like; K09228 KRAB domain-containing zinc finger protein (A)	Molecular Function: nucleic acid binding (GO:0003676), Cellular Component: intracellular (GO:0005622), Biological Process: regulation of transcription, DNA-dependent (GO:0006355)
evm.model.contig252.1	GO:0003676; nucleic acid binding; Molecular Function	PREDICTED: LOW QUALITY PROTEIN: zinc finger protein 585A-like [Oryctolagus cuniculus]	Zinc finger protein 850 OS=Homo sapiens GN=ZNF850 PE=3 SV=2	zinc finger protein 585A-like; K09228 KRAB domain-containing zinc finger protein (A)	Molecular Function: nucleic acid binding (GO:0003676), Cellular Component: intracellular (GO:0005622), Biological Process: regulation of transcription, DNA-dependent (GO:0006355)
evm.model.contig4017.1	GO:0003777; microtubule motor activity; Molecular Function	PREDICTED: centromere-associated protein E isoform X2 [Aotus nancymaae]	Centromere-associated protein E OS=Homo sapiens GN=CENPE PE=1 SV=2	CENPE; centromere protein E, 312kDa; K11498 centromeric protein E (A)	Molecular Function: microtubule motor activity (GO:0003777), Cellular Component: kinesin complex (GO:0005871), Biological Process: microtubule-based movement (GO:0007018)
evm.model.contig798.1	GO:0003777; microtubule motor activity; Molecular Function	PREDICTED: centromere-associated protein E isoform X2 [Aotus nancymaae]	Centromere-associated protein E OS=Homo sapiens GN=CENPE PE=1 SV=2	CENPE; centromere protein E, 312kDa; K11498 centromeric protein E (A)	Molecular Function: microtubule motor activity (GO:0003777), Cellular Component: kinesin complex (GO:0005871), Biological Process: microtubule-based movement (GO:0007018)
evm.model.chr17.1700	GO:0019904; protein domain specific binding; Molecular Function	PREDICTED: 14-3-3 protein zeta/delta [Mesocricetus auratus]	14-3-3 protein zeta OS=Gallus gallus GN=YWHAZ PE=2 SV=1	14-3-3 protein zeta/delta; K16197 14-3-3 protein beta/theta/zeta (A)	Molecular Function: protein domain specific binding (GO:0019904)
evm.model.chr17.1093	GO:0008083; growth factor activity; Molecular Function	PREDICTED: PI-PLC X domain-containing protein 1 [Felis catus]	PI-PLC X domain-containing protein 1 OS=Homo sapiens GN=PLCXD1 PE=2 SV=1	fibroblast growth factor 13-like; K04358 fibroblast growth factor (A)	Molecular Function: growth factor activity (GO:0008083)
evm.model.chr17.1619	GO:0004252; serine-type endopeptidase activity; Molecular Function	ephrin type-B receptor 1 isoform 1 [Cricetulus griseus]	Ephrin type-B receptor 1 OS=Homo sapiens GN=EPHB1 PE=1 SV=1	EPHB1; ephrin type-B receptor 1; K05110 Eph receptor B1 [EC:2.7.10.1] (A)	Biological Process: ephrin receptor signaling pathway (GO:0048013)
evm.model.chr17.14	GO:0004672; protein kinase activity; Molecular Function	PREDICTED: sperm motility kinase 3-like [Rattus norvegicus]	Sperm motility kinase X OS=Mus musculus PE=2 SV=1	sperm motility kinase X-like; K08798 MAP/microtubule affinity-regulating kinase [EC:2.7.11.1] (A)	Molecular Function: protein tyrosine kinase activity (GO:0004713), Biological Process: protein phosphorylation (GO:0006468)
evm.model.chr17.2020	GO:0004221; ubiquitin thiolesterase activity; Molecular Function	PREDICTED: ubiquitin carboxyl-terminal hydrolase 17-like protein 6 [Tarsius syrichta]	Ubiquitin carboxyl-terminal hydrolase 17-like protein 20 OS=Homo sapiens GN=USP17L20 PE=3 SV=1	ubiquitin carboxyl-terminal hydrolase 17-like protein 22; K11845 ubiquitin carboxyl-terminal hydrolase 17 [EC:3.4.19.12] (A)	Molecular Function: ubiquitin thiolesterase activity (GO:0004221), Biological Process: ubiquitin-dependent protein catabolic process (GO:0006511)
evm.model.chr17.305	NA	NA	NA	NA	NA
evm.model.chr17.529	GO:0005245; voltage-gated calcium channel activity; Molecular Function	PREDICTED: 14-3-3 protein zeta/delta [Mesocricetus auratus]	14-3-3 protein zeta OS=Gallus gallus GN=YWHAZ PE=2 SV=1	14-3-3 protein zeta/delta; K16197 14-3-3 protein beta/theta/zeta (A)	Molecular Function: protein domain specific binding (GO:0019904)
evm.model.chr17.522	GO:0005245; voltage-gated calcium channel activity; Molecular Function	PREDICTED: 14-3-3 protein zeta/delta [Mesocricetus auratus]	14-3-3 protein zeta OS=Gallus gallus GN=YWHAZ PE=2 SV=1	14-3-3 protein zeta/delta; K16197 14-3-3 protein beta/theta/zeta (A)	Molecular Function: protein domain specific binding (GO:0019904)
evm.model.chr17.81	GO:0005634; nucleus; Cellular Component	PREDICTED: desmoplakin [Propithecus coquereli]	Desmoplakin OS=Homo sapiens GN=DSP PE=1 SV=3	Dsp; desmoplakin; K10381 desmoplakin (A)	Cellular Component: nucleus (GO:0005634), Biological Process: nucleotide-excision repair (GO:0006289)
evm.model.chr17.1607	GO:0006810; transport; Biological Process	NA	NA	NA	Biological Process: transport (GO:0006810)
evm.model.chr17.1380	GO:0003777; microtubule motor activity; Molecular Function	PREDICTED: LOW QUALITY PROTEIN: centromere-associated protein E [Nannospalax galili]	Centromere-associated protein E OS=Homo sapiens GN=CENPE PE=1 SV=2	Cenpe; centromere protein E, 312kDa; K11498 centromeric protein E (A)	Molecular Function: microtubule motor activity (GO:0003777), Molecular Function: ATP binding (GO:0005524), Biological Process: microtubule-based movement (GO:0007018), Molecular Function: microtubule binding (GO:0008017)
evm.model.chr17.77	GO:0005249; voltage-gated potassium channel activity; Molecular Function	PREDICTED: desmoplakin isoform X1 [Odobenus rosmarus divergens]	Desmoplakin OS=Homo sapiens GN=DSP PE=1 SV=3	DSP; desmoplakin; K10381 desmoplakin (A)	Molecular Function: voltage-gated potassium channel activity (GO:0005249), Biological Process: potassium ion transport (GO:0006813), Cellular Component: membrane (GO:0016020)
evm.model.chr17.2037	GO:0003777; microtubule motor activity; Molecular Function	PREDICTED: centromere-associated protein E isoform X3 [Oryctolagus cuniculus]	Centromere-associated protein E OS=Mus musculus GN=Cenpe PE=1 SV=1	CENPE; centromere protein E, 312kDa; K11498 centromeric protein E (A)	Molecular Function: microtubule motor activity (GO:0003777), Molecular Function: ATP binding (GO:0005524), Biological Process: microtubule-based movement (GO:0007018), Molecular Function: microtubule binding (GO:0008017)
evm.model.chr17.1622	GO:0000166; nucleotide binding; Molecular Function	Ephrin type-B receptor 1 [Cricetulus griseus]	Ephrin type-B receptor 1 OS=Rattus norvegicus GN=Ephb1 PE=1 SV=2	EPHB1; EPH receptor B1; K05110 Eph receptor B1 [EC:2.7.10.1] (A)	Molecular Function: protein binding (GO:0005515)
evm.model.chr17.1410	GO:0003777; microtubule motor activity; Molecular Function	PREDICTED: LOW QUALITY PROTEIN: centromere-associated protein E-like [Jaculus jaculus]	Centromere-associated protein E OS=Mus musculus GN=Cenpe PE=1 SV=1	Cenpe; centromere protein E, 312kDa; K11498 centromeric protein E (A)	Molecular Function: microtubule motor activity (GO:0003777), Cellular Component: kinesin complex (GO:0005871), Biological Process: microtubule-based movement (GO:0007018)
evm.model.chr17.304	GO:0019904; protein domain specific binding; Molecular Function	14-3-3 protein zeta, partial [Pterocles gutturalis]	14-3-3 protein zeta OS=Gallus gallus GN=YWHAZ PE=2 SV=1	14-3-3 protein zeta/delta; K16197 14-3-3 protein beta/theta/zeta (A)	Molecular Function: protein domain specific binding (GO:0019904)
evm.model.chr17.1196	GO:0019904; protein domain specific binding; Molecular Function	PREDICTED: 14-3-3 protein zeta/delta [Mesocricetus auratus]	14-3-3 protein zeta OS=Gallus gallus GN=YWHAZ PE=2 SV=1	14-3-3 protein zeta/delta; K16197 14-3-3 protein beta/theta/zeta (A)	Molecular Function: protein domain specific binding (GO:0019904)
evm.model.chr17.503	GO:0003777; microtubule motor activity; Molecular Function	PREDICTED: LOW QUALITY PROTEIN: centromere-associated protein E [Ictidomys tridecemlineatus]	Centromere-associated protein E OS=Homo sapiens GN=CENPE PE=1 SV=2	Cenpe; centromere protein E, 312kDa; K11498 centromeric protein E (A)	Molecular Function: microtubule motor activity (GO:0003777), Molecular Function: ATP binding (GO:0005524), Biological Process: microtubule-based movement (GO:0007018), Molecular Function: microtubule binding (GO:0008017)
evm.model.chr17.242	GO:0019904; protein domain specific binding; Molecular Function	PREDICTED: 14-3-3 protein zeta/delta [Mesocricetus auratus]	14-3-3 protein zeta OS=Gallus gallus GN=YWHAZ PE=2 SV=1	14-3-3 protein zeta/delta; K16197 14-3-3 protein beta/theta/zeta (A)	Molecular Function: protein domain specific binding (GO:0019904)
evm.model.chr17.1581	GO:0005198; structural molecule activity; Molecular Function	NA	NA	NA	Molecular Function: structural molecule activity (GO:0005198), Cellular Component: viral capsid (GO:0019028)
evm.model.chr17.1071	NA	LWamide neuropeptide, partial [Bos mutus]	Uncharacterized protein slr1819 OS=Synechocystis sp. (strain PCC 6803 / Kazusa) GN=slr1819 PE=4 SV=1	aggrecan core protein-like; K09405 forkhead box protein L (A)	NA
evm.model.chr17.2039	GO:0003777; microtubule motor activity; Molecular Function	PREDICTED: centromere-associated protein E isoform X1 [Oryctolagus cuniculus]	Centromere-associated protein E OS=Homo sapiens GN=CENPE PE=1 SV=2	CENPE; centromere protein E, 312kDa; K11498 centromeric protein E (A)	Molecular Function: microtubule motor activity (GO:0003777), Cellular Component: kinesin complex (GO:0005871), Biological Process: microtubule-based movement (GO:0007018)
evm.model.chr17.2021	GO:0005199; structural constituent of cell wall; Molecular Function	PREDICTED: zinc finger protein 268-like [Jaculus jaculus]	Zinc finger protein 268 OS=Homo sapiens GN=ZNF268 PE=1 SV=2	ZFP37; ZFP37 zinc finger protein; K09228 KRAB domain-containing zinc finger protein (A)	Molecular Function: metal ion binding (GO:0046872)
evm.model.chr17.1224	GO:0008152; metabolic process; Biological Process	PREDICTED: centromere-associated protein E isoform X3 [Pan paniscus]	Centromere-associated protein E OS=Homo sapiens GN=CENPE PE=1 SV=2	CENPE; centromere protein E, 312kDa; K11498 centromeric protein E (A)	Biological Process: metabolic process (GO:0008152), Molecular Function: oxidoreductase activity (GO:0016491)
evm.model.chr17.1228	GO:0019904; protein domain specific binding; Molecular Function	PREDICTED: 14-3-3 protein zeta/delta [Mesocricetus auratus]	14-3-3 protein zeta OS=Gallus gallus GN=YWHAZ PE=2 SV=1	14-3-3 protein zeta/delta; K16197 14-3-3 protein beta/theta/zeta (A)	Molecular Function: protein domain specific binding (GO:0019904)
evm.model.chr17.256	GO:0003777; microtubule motor activity; Molecular Function	rCG28678 [Rattus norvegicus]	Centromere-associated protein E OS=Mus musculus GN=Cenpe PE=1 SV=1	Cenpe, 312kDa, AU019344, BC049989, C530022J18, CENP-E, Kif10; centromere protein E; K11498 centromeric protein E (A)	Molecular Function: microtubule motor activity (GO:0003777), Cellular Component: kinesin complex (GO:0005871), Biological Process: microtubule-based movement (GO:0007018)
evm.model.chr17.183	GO:0004618; phosphoglycerate kinase activity; Molecular Function	NA	NA	NA	Molecular Function: phosphoglycerate kinase activity (GO:0004618), Biological Process: glycolysis (GO:0006096)
evm.model.chr17.515	GO:0003777; microtubule motor activity; Molecular Function	PREDICTED: LOW QUALITY PROTEIN: centromere-associated protein E-like [Jaculus jaculus]	Centromere-associated protein E OS=Homo sapiens GN=CENPE PE=1 SV=2	CENPE; centromere protein E, 312kDa; K11498 centromeric protein E (A)	Cellular Component: extracellular region (GO:0005576), Biological Process: pathogenesis (GO:0009405), Cellular Component: integral to membrane (GO:0016021)
evm.model.chr17.1216	GO:0019904; protein domain specific binding; Molecular Function	hCG2011101 [Homo sapiens]	14-3-3 protein zeta/delta OS=Ovis aries GN=YWHAZ PE=1 SV=1	14-3-3 protein zeta/delta; K16197 14-3-3 protein beta/theta/zeta (A)	Molecular Function: protein domain specific binding (GO:0019904)
evm.model.chr17.224	GO:0000785; chromatin; Cellular Component	PREDICTED: sperm motility kinase 3-like [Rattus norvegicus]	Sperm motility kinase X OS=Mus musculus PE=2 SV=1	sperm motility kinase X-like; K08798 MAP/microtubule affinity-regulating kinase [EC:2.7.11.1] (A)	Cellular Component: chromatin (GO:0000785), Cellular Component: nucleus (GO:0005634), Molecular Function: nucleosomal DNA binding (GO:0031492)
evm.model.chr17.506	GO:0008152; metabolic process; Biological Process	PREDICTED: LOW QUALITY PROTEIN: centromere-associated protein E [Otolemur garnettii]	Centromere-associated protein E OS=Homo sapiens GN=CENPE PE=1 SV=2	CENPE; centromere protein E, 312kDa; K11498 centromeric protein E (A)	Biological Process: metabolic process (GO:0008152), Molecular Function: oxidoreductase activity (GO:0016491)
evm.model.chr17.152	GO:0005634; nucleus; Cellular Component	NA	NA	NA	Cellular Component: nucleus (GO:0005634), Molecular Function: exodeoxyribonuclease III activity (GO:0008853)
evm.model.chr17.235	GO:0003677; DNA binding; Molecular Function	PREDICTED: LOW QUALITY PROTEIN: centromere-associated protein E [Saimiri boliviensis boliviensis]	Centromere-associated protein E OS=Mus musculus GN=Cenpe PE=1 SV=1	Cenpe, 312kDa, AU019344, BC049989, C530022J18, CENP-E, Kif10; centromere protein E; K11498 centromeric protein E (A)	Molecular Function: DNA binding (GO:0003677), Molecular Function: ATP-dependent DNA helicase activity (GO:0004003), Molecular Function: ATP binding (GO:0005524), Cellular Component: nucleus (GO:0005634), Biological Process: nucleotide-excision repair (GO:0006289), Molecular Function: hydrolase activity, acting on acid anhydrides, in phosphorus-containing anhydrides (GO:0016818)
evm.model.chr17.1220	GO:0003777; microtubule motor activity; Molecular Function	PREDICTED: LOW QUALITY PROTEIN: centromere-associated protein E [Nannospalax galili]	Centromere-associated protein E OS=Mus musculus GN=Cenpe PE=1 SV=1	Cenpe; centromere protein E, 312kDa; K11498 centromeric protein E (A)	Biological Process: pathogenesis (GO:0009405), Molecular Function: phosphatase activity (GO:0016791)
evm.model.chr17.2044	GO:0003676; nucleic acid binding; Molecular Function	PREDICTED: LOW QUALITY PROTEIN: zinc finger protein 260-like [Jaculus jaculus]	Zinc finger protein 268 OS=Homo sapiens GN=ZNF268 PE=1 SV=2	zinc finger protein 585A-like; K09228 KRAB domain-containing zinc finger protein (A)	Molecular Function: nucleic acid binding (GO:0003676), Cellular Component: intracellular (GO:0005622), Biological Process: regulation of transcription, DNA-dependent (GO:0006355)
evm.model.chr17.1218	GO:0003777; microtubule motor activity; Molecular Function	PREDICTED: LOW QUALITY PROTEIN: centromere-associated protein E [Nannospalax galili]	Centromere-associated protein E OS=Homo sapiens GN=CENPE PE=1 SV=2	Cenpe; centromere protein E, 312kDa; K11498 centromeric protein E (A)	Molecular Function: microtubule motor activity (GO:0003777), Molecular Function: ATP binding (GO:0005524), Biological Process: microtubule-based movement (GO:0007018), Molecular Function: microtubule binding (GO:0008017)
evm.model.chr17.1485	GO:0003677; DNA binding; Molecular Function	PREDICTED: DNA-directed RNA polymerase I subunit RPA49 [Capra hircus]	DNA-directed RNA polymerase I subunit RPA49 OS=Mus musculus GN=Polr1e PE=1 SV=2	POLR1E; polymerase (RNA) I polypeptide E, 53kDa; K03005 DNA-directed RNA polymerase I subunit RPA49 (A)	Molecular Function: DNA binding (GO:0003677), Molecular Function: DNA-directed RNA polymerase activity (GO:0003899), Cellular Component: nucleus (GO:0005634), Biological Process: transcription, DNA-dependent (GO:0006351)
evm.model.chr17.80	GO:0005576; extracellular region; Cellular Component	PREDICTED: desmoplakin [Jaculus jaculus]	Desmoplakin OS=Mus musculus GN=Dsp PE=1 SV=1	Dsp; desmoplakin; K10381 desmoplakin (A)	Cellular Component: extracellular region (GO:0005576), Biological Process: pathogenesis (GO:0009405)
evm.model.contig816.3	GO:0004999; vasoactive intestinal polypeptide receptor activity; Molecular Function	PREDICTED: leukocyte immunoglobulin-like receptor subfamily A member 5-like [Myotis brandtii]	Leukocyte immunoglobulin-like receptor subfamily A member 5 OS=Homo sapiens GN=LILRA5 PE=1 SV=1	leukocyte immunoglobulin-like receptor subfamily A member 5; K06512 leukocyte immunoglobulin-like receptor (A)	Molecular Function: protein binding (GO:0005515)
evm.model.contig2730.2	GO:0004930; G-protein coupled receptor activity; Molecular Function	PREDICTED: zinc finger protein 268-like [Jaculus jaculus]	Zinc finger protein 84 OS=Homo sapiens GN=ZNF84 PE=1 SV=2	ZNF84; zinc finger protein 84; K09228 KRAB domain-containing zinc finger protein (A)	Molecular Function: metal ion binding (GO:0046872)
evm.model.chr18.1811	GO:0004407; histone deacetylase activity; Molecular Function	PREDICTED: leukocyte immunoglobulin-like receptor subfamily A member 2 [Heterocephalus glaber]	Leukocyte immunoglobulin-like receptor subfamily A member 5 OS=Homo sapiens GN=LILRA5 PE=1 SV=1	leukocyte immunoglobulin-like receptor subfamily A member 2; K06512 leukocyte immunoglobulin-like receptor (A)	Molecular Function: histone deacetylase activity (GO:0004407), Cellular Component: nucleus (GO:0005634), Cellular Component: HDA1 complex (GO:0070823)
evm.model.chr18.1812	GO:0007218; neuropeptide signaling pathway; Biological Process	PREDICTED: leukocyte immunoglobulin-like receptor subfamily B member 4 isoform X1 [Rattus norvegicus]	Leukocyte immunoglobulin-like receptor subfamily A member 2 OS=Homo sapiens GN=LILRA2 PE=1 SV=2	leukocyte immunoglobulin-like receptor subfamily B member 5-like; K06512 leukocyte immunoglobulin-like receptor (A)	Biological Process: neuropeptide signaling pathway (GO:0007218)
evm.model.chr18.1715	GO:0005520; insulin-like growth factor binding; Molecular Function	PREDICTED: liprin-alpha-3 [Erinaceus europaeus]	Liprin-alpha-3 OS=Homo sapiens GN=PPFIA3 PE=1 SV=3	NA	Molecular Function: insulin-like growth factor binding (GO:0005520), Cellular Component: extracellular region (GO:0005576)
evm.model.chr18.69	NA	NA	NA	NA	NA
evm.model.chr18.520	GO:0003677; DNA binding; Molecular Function	PREDICTED: liprin-alpha-3 [Jaculus jaculus]	Liprin-alpha-3 OS=Homo sapiens GN=PPFIA3 PE=1 SV=3	NA	Molecular Function: DNA binding (GO:0003677), Cellular Component: nucleus (GO:0005634)
evm.model.chr18.1646	GO:0005506; iron ion binding; Molecular Function	PREDICTED: cytochrome P450 2F2 [Jaculus jaculus]	Cytochrome P450 2F2 OS=Rattus norvegicus GN=Cyp2f2 PE=2 SV=1	cytochrome P450 2F2; K07416 cytochrome P450, family 2, subfamily F [EC:1.14.14.1] (A)	Molecular Function: iron ion binding (GO:0005506), Molecular Function: electron carrier activity (GO:0009055), Molecular Function: oxidoreductase activity, acting on paired donors, with incorporation or reduction of molecular oxygen (GO:0016705), Molecular Function: heme binding (GO:0020037), Biological Process: oxidation-reduction process (GO:0055114)
evm.model.chr18.845	GO:0004990; oxytocin receptor activity; Molecular Function	PREDICTED: leukocyte immunoglobulin-like receptor subfamily A member 5 [Jaculus jaculus]	Leukocyte immunoglobulin-like receptor subfamily A member 5 OS=Homo sapiens GN=LILRA5 PE=1 SV=1	LILRA5; leukocyte immunoglobulin-like receptor, subfamily A (with TM domain), member 5; K06512 leukocyte immunoglobulin-like receptor (A)	Molecular Function: oxytocin receptor activity (GO:0004990), Biological Process: G-protein coupled receptor signaling pathway (GO:0007186), Cellular Component: integral to membrane (GO:0016021)
evm.model.chr18.1396	GO:0004930; G-protein coupled receptor activity; Molecular Function	PREDICTED: vomeronasal type-2 receptor 116-like isoform X1 [Jaculus jaculus]	Vomeronasal type-2 receptor 116 OS=Mus musculus GN=Vmn2r116 PE=1 SV=1	vomeronasal type-2 receptor 116-like; K04612 calcium-sensing receptor (A)	Molecular Function: G-protein coupled receptor activity (GO:0004930), Biological Process: G-protein coupled receptor signaling pathway (GO:0007186)
evm.model.chr18.849	NA	PREDICTED: liprin-alpha-3 [Pongo abelii]	Liprin-alpha-3 OS=Homo sapiens GN=PPFIA3 PE=1 SV=3	NA	NA
evm.model.chr18.684	GO:0003676; nucleic acid binding; Molecular Function	PREDICTED: LOW QUALITY PROTEIN: zinc finger protein 260-like [Jaculus jaculus]	Zinc finger protein 300 OS=Homo sapiens GN=ZNF300 PE=1 SV=1	zinc finger protein 420-like; K09228 KRAB domain-containing zinc finger protein (A)	Molecular Function: nucleic acid binding (GO:0003676), Cellular Component: intracellular (GO:0005622), Biological Process: regulation of transcription, DNA-dependent (GO:0006355)
evm.model.chr18.2258	GO:0042309; homoiothermy; Biological Process	PREDICTED: uncharacterized protein LOC103227935 isoform X1 [Chlorocebus sabaeus]	NA	NA	Biological Process: homoiothermy (GO:0042309), Molecular Function: ice binding (GO:0050825), Biological Process: response to freezing (GO:0050826)
evm.model.chr18.1847	GO:0004930; G-protein coupled receptor activity; Molecular Function	PREDICTED: vomeronasal type-1 receptor 4-like [Jaculus jaculus]	Vomeronasal type-1 receptor 4 OS=Homo sapiens GN=VN1R4 PE=2 SV=2	vomeronasal type-1 receptor 4-like; K04614 vomeronasal1 receptor (A)	Biological Process: G-protein coupled receptor signaling pathway (GO:0007186), Cellular Component: integral to membrane (GO:0016021), Molecular Function: pheromone receptor activity (GO:0016503)
evm.model.chr18.496	GO:0005000; vasopressin receptor activity; Molecular Function	PREDICTED: liprin-alpha-3 [Chinchilla lanigera]	Liprin-alpha-3 OS=Homo sapiens GN=PPFIA3 PE=1 SV=3	NA	Molecular Function: vasopressin receptor activity (GO:0005000), Biological Process: G-protein coupled receptor signaling pathway (GO:0007186), Cellular Component: integral to membrane (GO:0016021)
evm.model.chr18.413	GO:0007269; neurotransmitter secretion; Biological Process	PREDICTED: leukocyte immunoglobulin-like receptor subfamily A member 6 [Mesocricetus auratus]	Leukocyte immunoglobulin-like receptor subfamily A member 5 OS=Homo sapiens GN=LILRA5 PE=1 SV=1	leukocyte immunoglobulin-like receptor subfamily A member 2; K06512 leukocyte immunoglobulin-like receptor (A)	Biological Process: neurotransmitter secretion (GO:0007269), Cellular Component: synaptic vesicle (GO:0008021)
evm.model.chr18.1868	GO:0007186; G-protein coupled receptor signaling pathway; Biological Process	PREDICTED: vomeronasal type-1 receptor 4-like [Octodon degus]	Vomeronasal type-1 receptor 4 OS=Homo sapiens GN=VN1R4 PE=2 SV=2	vomeronasal type-1 receptor 4-like; K04614 vomeronasal1 receptor (A)	Biological Process: G-protein coupled receptor signaling pathway (GO:0007186), Cellular Component: integral to membrane (GO:0016021), Molecular Function: pheromone receptor activity (GO:0016503)
evm.model.chr18.1435	GO:0009424; bacterial-type flagellum hook; Cellular Component	PREDICTED: liprin-alpha-3 [Pongo abelii]	Liprin-alpha-3 OS=Homo sapiens GN=PPFIA3 PE=1 SV=3	NA	Cellular Component: bacterial-type flagellum hook (GO:0009424), Biological Process: bacterial-type flagellum assembly (GO:0044780)
evm.model.chr18.1512	GO:0003676; nucleic acid binding; Molecular Function	PREDICTED: zinc finger protein 112 [Nannospalax galili]	Zinc finger protein 112 OS=Homo sapiens GN=ZNF112 PE=2 SV=2	Znf112; zinc finger protein 112; K09228 KRAB domain-containing zinc finger protein (A)	Molecular Function: nucleic acid binding (GO:0003676), Cellular Component: intracellular (GO:0005622), Biological Process: regulation of transcription, DNA-dependent (GO:0006355)
evm.model.chr18.1334	NA	PREDICTED: liprin-alpha-3 [Chinchilla lanigera]	Liprin-alpha-3 OS=Homo sapiens GN=PPFIA3 PE=1 SV=3	NA	NA
evm.model.chr18.1515	GO:0003676; nucleic acid binding; Molecular Function	PREDICTED: zinc finger protein 45 [Propithecus coquereli]	Zinc finger protein 45 OS=Homo sapiens GN=ZNF45 PE=2 SV=2	Znf45; zinc finger protein 45; K09228 KRAB domain-containing zinc finger protein (A)	Molecular Function: nucleic acid binding (GO:0003676), Cellular Component: intracellular (GO:0005622), Biological Process: regulation of transcription, DNA-dependent (GO:0006355)
evm.model.chr18.490	GO:0006527; arginine catabolic process; Biological Process	PREDICTED: leukocyte immunoglobulin-like receptor subfamily A member 5 [Jaculus jaculus]	Leukocyte immunoglobulin-like receptor subfamily A member 5 OS=Homo sapiens GN=LILRA5 PE=1 SV=1	LILRA5; leukocyte immunoglobulin-like receptor, subfamily A (with TM domain), member 5; K06512 leukocyte immunoglobulin-like receptor (A)	Biological Process: arginine catabolic process (GO:0006527), Biological Process: spermidine biosynthetic process (GO:0008295), Molecular Function: arginine decarboxylase activity (GO:0008792)
evm.model.chr18.1551	GO:0003676; nucleic acid binding; Molecular Function	PREDICTED: zinc finger protein 45 [Propithecus coquereli]	Zinc finger protein 45 OS=Homo sapiens GN=ZNF45 PE=2 SV=2	Znf45; zinc finger protein 45; K09228 KRAB domain-containing zinc finger protein (A)	Molecular Function: nucleic acid binding (GO:0003676), Cellular Component: intracellular (GO:0005622), Biological Process: regulation of transcription, DNA-dependent (GO:0006355)
evm.model.chr18.1660	GO:0004995; tachykinin receptor activity; Molecular Function	PREDICTED: liprin-alpha-3 [Erinaceus europaeus]	Liprin-alpha-3 OS=Homo sapiens GN=PPFIA3 PE=1 SV=3	NA	Molecular Function: tachykinin receptor activity (GO:0004995), Cellular Component: plasma membrane (GO:0005886), Biological Process: G-protein coupled receptor signaling pathway (GO:0007186), Cellular Component: integral to membrane (GO:0016021)
evm.model.chr18.1677	GO:0004890; GABA-A receptor activity; Molecular Function	PREDICTED: liprin-alpha-3 [Jaculus jaculus]	Liprin-alpha-3 OS=Homo sapiens GN=PPFIA3 PE=1 SV=3	NA	Molecular Function: GABA-A receptor activity (GO:0004890), Biological Process: ion transport (GO:0006811), Cellular Component: membrane (GO:0016020)
evm.model.chr18.1815	GO:0005452; inorganic anion exchanger activity; Molecular Function	PREDICTED: liprin-alpha-3 [Chinchilla lanigera]	Liprin-alpha-3 OS=Homo sapiens GN=PPFIA3 PE=1 SV=3	NA	Molecular Function: inorganic anion exchanger activity (GO:0005452), Biological Process: anion transport (GO:0006820), Cellular Component: membrane (GO:0016020)
evm.model.chr18.1866	GO:0005267; potassium channel activity; Molecular Function	PREDICTED: liprin-alpha-3 [Chinchilla lanigera]	Liprin-alpha-3 OS=Homo sapiens GN=PPFIA3 PE=1 SV=3	NA	Molecular Function: potassium channel activity (GO:0005267), Cellular Component: membrane (GO:0016020), Biological Process: potassium ion transmembrane transport (GO:0071805)
evm.model.chr18.322	GO:0004983; neuropeptide Y receptor activity; Molecular Function	NA	NA	NA	Molecular Function: neuropeptide Y receptor activity (GO:0004983), Biological Process: G-protein coupled receptor signaling pathway (GO:0007186), Cellular Component: integral to membrane (GO:0016021)
evm.model.chr18.846	GO:0005179; hormone activity; Molecular Function	PREDICTED: leukocyte immunoglobulin-like receptor subfamily A member 5 [Pan troglodytes]	Leukocyte immunoglobulin-like receptor subfamily A member 5 OS=Homo sapiens GN=LILRA5 PE=1 SV=1	LILRA5; leukocyte immunoglobulin-like receptor, subfamily A (with TM domain), member 5; K06512 leukocyte immunoglobulin-like receptor (A)	Molecular Function: protein binding (GO:0005515)
evm.model.chr18.2114	NA	PREDICTED: liprin-alpha-3 [Erinaceus europaeus]	Liprin-alpha-3 OS=Homo sapiens GN=PPFIA3 PE=1 SV=3	NA	NA
evm.model.chr18.1709	NA	PREDICTED: liprin-alpha-3 [Erinaceus europaeus]	Liprin-alpha-3 OS=Homo sapiens GN=PPFIA3 PE=1 SV=3	NA	NA
evm.model.chr18.1869	GO:0004930; G-protein coupled receptor activity; Molecular Function	PREDICTED: vomeronasal type-1 receptor 4-like [Jaculus jaculus]	Vomeronasal type-1 receptor 4 OS=Homo sapiens GN=VN1R4 PE=2 SV=2	vomeronasal type-1 receptor 4-like; K04614 vomeronasal1 receptor (A)	Molecular Function: oxidoreductase activity (GO:0016491), Molecular Function: metal ion binding (GO:0046872), Biological Process: oxidation-reduction process (GO:0055114)
evm.model.chr18.262	GO:0016310; phosphorylation; Biological Process	NA	NA	NA	Biological Process: phosphorylation (GO:0016310), Molecular Function: transferase activity, transferring phosphorus-containing groups (GO:0016772)
evm.model.chr18.2110	GO:0051225; spindle assembly; Biological Process	PREDICTED: liprin-alpha-3 [Erinaceus europaeus]	Liprin-alpha-3 OS=Homo sapiens GN=PPFIA3 PE=1 SV=3	NA	Biological Process: spindle assembly (GO:0051225), Biological Process: centrosome organization (GO:0051297), Cellular Component: HAUS complex (GO:0070652)
evm.model.chr18.1870	GO:0003677; DNA binding; Molecular Function	PREDICTED: vomeronasal type-1 receptor 4-like [Jaculus jaculus]	Vomeronasal type-1 receptor 4 OS=Homo sapiens GN=VN1R4 PE=2 SV=2	vomeronasal type-1 receptor 4-like; K04614 vomeronasal1 receptor (A)	Molecular Function: DNA binding (GO:0003677), Molecular Function: sequence-specific DNA binding transcription factor activity (GO:0003700), Cellular Component: nucleus (GO:0005634), Biological Process: multicellular organismal development (GO:0007275)
evm.model.chr18.1883	GO:0003677; DNA binding; Molecular Function	PREDICTED: leukocyte immunoglobulin-like receptor subfamily A member 3 [Mesocricetus auratus]	Immunoglobulin alpha Fc receptor OS=Homo sapiens GN=FCAR PE=1 SV=1	leukocyte immunoglobulin-like receptor subfamily B member 5-like; K06512 leukocyte immunoglobulin-like receptor (A)	Molecular Function: DNA binding (GO:0003677), Molecular Function: DNA topoisomerase type II (ATP-hydrolyzing) activity (GO:0003918), Molecular Function: ATP binding (GO:0005524), Biological Process: DNA topological change (GO:0006265)
evm.model.chr18.1513	GO:0003676; nucleic acid binding; Molecular Function	PREDICTED: LOW QUALITY PROTEIN: zinc finger protein 45-like [Jaculus jaculus]	Zinc finger protein 45 OS=Homo sapiens GN=ZNF45 PE=2 SV=2	Zfp94; zinc finger protein 94; K09228 KRAB domain-containing zinc finger protein (A)	Molecular Function: structural constituent of cytoskeleton (GO:0005200), Molecular Function: GTP binding (GO:0005525), Cellular Component: microtubule (GO:0005874)
evm.model.chr18.1875	GO:0004930; G-protein coupled receptor activity; Molecular Function	PREDICTED: vomeronasal type-1 receptor 4-like [Galeopterus variegatus]	Vomeronasal type-1 receptor 4 OS=Homo sapiens GN=VN1R4 PE=2 SV=2	vomeronasal type-1 receptor 4-like; K04614 vomeronasal1 receptor (A)	Molecular Function: G-protein coupled receptor activity (GO:0004930), Biological Process: G-protein coupled receptor signaling pathway (GO:0007186), Cellular Component: integral to membrane (GO:0016021)
evm.model.chr18.1880	GO:0004930; G-protein coupled receptor activity; Molecular Function	PREDICTED: vomeronasal type-1 receptor 4-like [Jaculus jaculus]	Vomeronasal type-1 receptor 4 OS=Homo sapiens GN=VN1R4 PE=2 SV=2	vomeronasal type-1 receptor 4-like; K04614 vomeronasal1 receptor (A)	Molecular Function: G-protein coupled receptor activity (GO:0004930), Biological Process: G-protein coupled receptor signaling pathway (GO:0007186), Cellular Component: integral to membrane (GO:0016021)
evm.model.chr18.449	GO:0003676; nucleic acid binding; Molecular Function	PREDICTED: zinc finger protein 582 isoform X1 [Propithecus coquereli]	Zinc finger protein 582 OS=Homo sapiens GN=ZNF582 PE=2 SV=1	ZNF582; zinc finger protein 582; K09228 KRAB domain-containing zinc finger protein (A)	Molecular Function: protein binding (GO:0005515)
evm.model.chr18.421	GO:0004930; G-protein coupled receptor activity; Molecular Function	PREDICTED: zinc finger protein 582 isoform X1 [Propithecus coquereli]	Zinc finger protein 582 OS=Homo sapiens GN=ZNF582 PE=2 SV=1	Znf582, Zfp28; zinc finger protein 582; K09228 KRAB domain-containing zinc finger protein (A)	Molecular Function: protein binding (GO:0005515)
evm.model.chr18.473	GO:0004867; serine-type endopeptidase inhibitor activity; Molecular Function	PREDICTED: leukocyte immunoglobulin-like receptor subfamily A member 5 isoform X3 [Heterocephalus glaber]	Leukocyte immunoglobulin-like receptor subfamily A member 5 OS=Homo sapiens GN=LILRA5 PE=1 SV=1	leukocyte immunoglobulin-like receptor subfamily A member 5; K06512 leukocyte immunoglobulin-like receptor (A)	Molecular Function: serine-type endopeptidase inhibitor activity (GO:0004867), Biological Process: response to wounding (GO:0009611)
evm.model.chr18.1874	GO:0000159; protein phosphatase type 2A complex; Cellular Component	PREDICTED: vomeronasal type-1 receptor 4-like [Jaculus jaculus]	Vomeronasal type-1 receptor 4 OS=Homo sapiens GN=VN1R4 PE=2 SV=2	vomeronasal type-1 receptor 4-like; K04614 vomeronasal1 receptor (A)	Molecular Function: oxidoreductase activity (GO:0016491), Molecular Function: metal ion binding (GO:0046872), Biological Process: oxidation-reduction process (GO:0055114)
evm.model.chr18.1664	NA	PREDICTED: liprin-alpha-3 [Erinaceus europaeus]	Liprin-alpha-3 OS=Homo sapiens GN=PPFIA3 PE=1 SV=3	NA	NA
evm.model.chr18.1552	GO:0003676; nucleic acid binding; Molecular Function	PREDICTED: LOW QUALITY PROTEIN: zinc finger protein 45-like [Jaculus jaculus]	Zinc finger protein 45 OS=Homo sapiens GN=ZNF45 PE=2 SV=2	Zfp94; zinc finger protein 94; K09228 KRAB domain-containing zinc finger protein (A)	Molecular Function: metal ion binding (GO:0046872)
evm.model.chr18.1434	NA	PREDICTED: liprin-alpha-3 [Pongo abelii]	Liprin-alpha-3 OS=Homo sapiens GN=PPFIA3 PE=1 SV=3	NA	NA
evm.model.chr18.1941	GO:0003677; DNA binding; Molecular Function	PREDICTED: immunoglobulin alpha Fc receptor [Mesocricetus auratus]	Immunoglobulin alpha Fc receptor OS=Homo sapiens GN=FCAR PE=1 SV=1	Fcar, CD89; Fc fragment of IgA receptor; K06513 CD89 antigen (A)	Molecular Function: DNA binding (GO:0003677), Biological Process: regulation of transcription, DNA-dependent (GO:0006355)
evm.model.chr18.513	NA	PREDICTED: immunoglobulin alpha Fc receptor [Mesocricetus auratus]	Immunoglobulin alpha Fc receptor OS=Homo sapiens GN=FCAR PE=1 SV=1	Fcar, CD89; Fc fragment of IgA receptor; K06513 CD89 antigen (A)	NA
evm.model.chr18.1704	GO:0000785; chromatin; Cellular Component	PREDICTED: liprin-alpha-3 [Pongo abelii]	Liprin-alpha-3 OS=Homo sapiens GN=PPFIA3 PE=1 SV=3	KDM5B; lysine (K)-specific demethylase 5B; K11446 histone demethylase JARID1 [EC:1.14.11.-] (A)	Cellular Component: chromatin (GO:0000785), Cellular Component: nucleus (GO:0005634), Molecular Function: nucleosomal DNA binding (GO:0031492)
evm.model.chr18.1867	GO:0007186; G-protein coupled receptor signaling pathway; Biological Process	PREDICTED: vomeronasal type-1 receptor 4-like [Galeopterus variegatus]	Vomeronasal type-1 receptor 4 OS=Homo sapiens GN=VN1R4 PE=2 SV=2	vomeronasal type-1 receptor 4-like; K04614 vomeronasal1 receptor (A)	Cellular Component: integral to membrane (GO:0016021)
evm.model.chr18.439	GO:0004190; aspartic-type endopeptidase activity; Molecular Function	PREDICTED: vomeronasal type-1 receptor 2-like [Ceratotherium simum simum]	Vomeronasal type-1 receptor 3 OS=Homo sapiens GN=VN1R3 PE=2 SV=1	vomeronasal type-1 receptor 4-like; K04614 vomeronasal1 receptor (A)	Biological Process: G-protein coupled receptor signaling pathway (GO:0007186), Cellular Component: integral to membrane (GO:0016021), Molecular Function: pheromone receptor activity (GO:0016503)
evm.model.chr18.1879	GO:0004930; G-protein coupled receptor activity; Molecular Function	PREDICTED: vomeronasal type-1 receptor 4-like [Jaculus jaculus]	Vomeronasal type-1 receptor 4 OS=Homo sapiens GN=VN1R4 PE=2 SV=2	vomeronasal type-1 receptor 4-like; K04614 vomeronasal1 receptor (A)	Cellular Component: integral to membrane (GO:0016021)
evm.model.chr18.2328	GO:0004993; serotonin receptor activity; Molecular Function	PREDICTED: natural cytotoxicity triggering receptor 1-like isoform X3 [Equus przewalskii]	Immunoglobulin alpha Fc receptor OS=Homo sapiens GN=FCAR PE=1 SV=1	leukocyte immunoglobulin-like receptor subfamily A member 1; K06512 leukocyte immunoglobulin-like receptor (A)	Molecular Function: serotonin receptor activity (GO:0004993), Cellular Component: integral to plasma membrane (GO:0005887), Biological Process: G-protein coupled receptor signaling pathway (GO:0007186), Biological Process: cell proliferation (GO:0008283), Biological Process: vasoconstriction (GO:0042310), Biological Process: regulation of hormone secretion (GO:0046883), Biological Process: regula…
evm.model.chr18.1849	GO:0007155; cell adhesion; Biological Process	PREDICTED: vomeronasal type-1 receptor 4-like [Jaculus jaculus]	Vomeronasal type-1 receptor 4 OS=Homo sapiens GN=VN1R4 PE=2 SV=2	vomeronasal type-1 receptor 4-like; K04614 vomeronasal1 receptor (A)	Cellular Component: integral to membrane (GO:0016021)
evm.model.chr18.2183	GO:0005249; voltage-gated potassium channel activity; Molecular Function	PREDICTED: spermidine/spermine N(1)-acetyltransferase-like protein 1 [Oryctolagus cuniculus]	Enterin neuropeptides OS=Aplysia californica GN=ENPP PE=1 SV=1	cleavage stimulation factor subunit 2 tau variant-like; K14407 cleavage stimulation factor subunit 2 (A)	Molecular Function: voltage-gated potassium channel activity (GO:0005249), Biological Process: potassium ion transport (GO:0006813), Cellular Component: membrane (GO:0016020)
evm.model.chr18.1666	GO:0003677; DNA binding; Molecular Function	PREDICTED: leukocyte immunoglobulin-like receptor subfamily A member 5 [Jaculus jaculus]	Leukocyte immunoglobulin-like receptor subfamily A member 6 OS=Pan troglodytes GN=LILRA6 PE=2 SV=1	leukocyte immunoglobulin-like receptor subfamily A member 6; K06512 leukocyte immunoglobulin-like receptor (A)	Molecular Function: DNA binding (GO:0003677), Molecular Function: ligand-activated sequence-specific DNA binding RNA polymerase II transcription factor activity (GO:0004879), Cellular Component: nucleus (GO:0005634), Biological Process: regulation of transcription, DNA-dependent (GO:0006355)
evm.model.chr18.505	GO:0005000; vasopressin receptor activity; Molecular Function	PREDICTED: liprin-alpha-3 [Chinchilla lanigera]	Liprin-alpha-3 OS=Homo sapiens GN=PPFIA3 PE=1 SV=3	NA	Molecular Function: vasopressin receptor activity (GO:0005000), Biological Process: G-protein coupled receptor signaling pathway (GO:0007186), Cellular Component: integral to membrane (GO:0016021)
evm.model.chr18.1102	GO:0003677; DNA binding; Molecular Function	PREDICTED: uncharacterized protein LOC684792 [Rattus norvegicus]	NA	NA	Molecular Function: DNA binding (GO:0003677), Molecular Function: ligand-activated sequence-specific DNA binding RNA polymerase II transcription factor activity (GO:0004879), Cellular Component: nucleus (GO:0005634), Biological Process: regulation of transcription, DNA-dependent (GO:0006355)
evm.model.chr18.1670	GO:0004930; G-protein coupled receptor activity; Molecular Function	PREDICTED: vomeronasal type-2 receptor 116-like isoform X1 [Jaculus jaculus]	Vomeronasal type-2 receptor 116 OS=Mus musculus GN=Vmn2r116 PE=1 SV=1	vomeronasal type-2 receptor 116-like; K04612 calcium-sensing receptor (A)	Molecular Function: G-protein coupled receptor activity (GO:0004930), Biological Process: G-protein coupled receptor signaling pathway (GO:0007186), Cellular Component: integral to membrane (GO:0016021)
evm.model.chr18.417	GO:0003676; nucleic acid binding; Molecular Function	Zinc finger protein 667 [Homo sapiens]	Zinc finger protein 667 OS=Homo sapiens GN=ZNF667 PE=2 SV=2	ZNF667; zinc finger protein 667; K09228 KRAB domain-containing zinc finger protein (A)	Molecular Function: nucleic acid binding (GO:0003676), Cellular Component: intracellular (GO:0005622), Biological Process: regulation of transcription, DNA-dependent (GO:0006355)
evm.model.chr18.2335	GO:0009306; protein secretion; Biological Process	PREDICTED: natural cytotoxicity triggering receptor 1-like isoform X3 [Equus przewalskii]	Immunoglobulin alpha Fc receptor OS=Homo sapiens GN=FCAR PE=1 SV=1	Fcar, CD89; Fc fragment of IgA receptor; K06513 CD89 antigen (A)	Biological Process: protein secretion (GO:0009306)
evm.model.chr18.529	GO:0004932; mating-type factor pheromone receptor activity; Molecular Function	PREDICTED: leukocyte immunoglobulin-like receptor subfamily A member 5 [Jaculus jaculus]	Leukocyte immunoglobulin-like receptor subfamily A member 5 OS=Homo sapiens GN=LILRA5 PE=1 SV=1	LILRA5; leukocyte immunoglobulin-like receptor, subfamily A (with TM domain), member 5; K06512 leukocyte immunoglobulin-like receptor (A)	Molecular Function: mating-type factor pheromone receptor activity (GO:0004932), Biological Process: G-protein coupled receptor signaling pathway (GO:0007186), Cellular Component: membrane (GO:0016020)
evm.model.chr18.447	GO:0003676; nucleic acid binding; Molecular Function	Zinc finger protein 667 [Homo sapiens]	Zinc finger protein 667 OS=Homo sapiens GN=ZNF667 PE=2 SV=2	ZNF667; zinc finger protein 667; K09228 KRAB domain-containing zinc finger protein (A)	Molecular Function: nucleic acid binding (GO:0003676), Cellular Component: intracellular (GO:0005622), Biological Process: regulation of transcription, DNA-dependent (GO:0006355)
evm.model.chr18.1803	GO:0016180; snRNA processing; Biological Process	PREDICTED: natural cytotoxicity triggering receptor 1 [Jaculus jaculus]	Natural cytotoxicity triggering receptor 1 OS=Mus musculus GN=Ncr1 PE=2 SV=2	Ncr1, Ly94, NKp46; natural cytotoxicity triggering receptor 1; K06741 natural cytotoxicity triggering receptor 1 (A)	Biological Process: snRNA processing (GO:0016180), Cellular Component: integrator complex (GO:0032039)
evm.model.chr18.1808	GO:0005102; receptor binding; Molecular Function	NA	NA	NA	Molecular Function: receptor binding (GO:0005102), Cellular Component: extracellular region (GO:0005576), Biological Process: multicellular organismal development (GO:0007275), Biological Process: Wnt receptor signaling pathway (GO:0016055)
evm.model.chr18.1035	NA	PREDICTED: uncharacterized protein LOC684792 [Rattus norvegicus]	NA	NA	NA
evm.model.chr18.843	GO:0009405; pathogenesis; Biological Process	PREDICTED: liprin-alpha-3 [Pongo abelii]	Liprin-alpha-3 OS=Rattus norvegicus GN=Ppfia3 PE=1 SV=2	NA	Biological Process: pathogenesis (GO:0009405), Molecular Function: cholesterol binding (GO:0015485)
evm.model.chr18.1301	GO:0005267; potassium channel activity; Molecular Function	PREDICTED: liprin-alpha-3 [Chinchilla lanigera]	Liprin-alpha-3 OS=Homo sapiens GN=PPFIA3 PE=1 SV=3	NA	Molecular Function: potassium channel activity (GO:0005267), Cellular Component: membrane (GO:0016020), Biological Process: potassium ion transmembrane transport (GO:0071805)
evm.model.chr18.1441	NA	PREDICTED: liprin-alpha-3 [Chinchilla lanigera]	Liprin-alpha-3 OS=Homo sapiens GN=PPFIA3 PE=1 SV=3	NA	NA
evm.model.chr18.847	GO:0007186; G-protein coupled receptor signaling pathway; Biological Process	PREDICTED: liprin-alpha-3 [Erinaceus europaeus]	Liprin-alpha-3 OS=Homo sapiens GN=PPFIA3 PE=1 SV=3	NA	Biological Process: G-protein coupled receptor signaling pathway (GO:0007186), Molecular Function: neuropeptide receptor activity (GO:0008188), Cellular Component: integral to membrane (GO:0016021)
evm.model.chr18.1881	GO:0004930; G-protein coupled receptor activity; Molecular Function	PREDICTED: vomeronasal type-1 receptor 4-like [Jaculus jaculus]	Vomeronasal type-1 receptor 4 OS=Homo sapiens GN=VN1R4 PE=2 SV=2	vomeronasal type-1 receptor 4-like; K04614 vomeronasal1 receptor (A)	Molecular Function: G-protein coupled receptor activity (GO:0004930), Biological Process: G-protein coupled receptor signaling pathway (GO:0007186), Cellular Component: integral to membrane (GO:0016021)
evm.model.chr18.559	GO:0007218; neuropeptide signaling pathway; Biological Process	RecName: Full=Zinc finger protein 781 []	Zinc finger protein 781 OS=Homo sapiens GN=ZNF781 PE=2 SV=1	zinc finger protein 3-like; K09228 KRAB domain-containing zinc finger protein (A)	Biological Process: neuropeptide signaling pathway (GO:0007218), Cellular Component: integral to membrane (GO:0016021), Molecular Function: melanin-concentrating hormone receptor activity (GO:0030273)
evm.model.chr18.1873	GO:0005118; sevenless binding; Molecular Function	PREDICTED: vomeronasal type-1 receptor 4-like [Jaculus jaculus]	Vomeronasal type-1 receptor 4 OS=Homo sapiens GN=VN1R4 PE=2 SV=2	vomeronasal type-1 receptor 4-like; K04614 vomeronasal1 receptor (A)	Cellular Component: integral to membrane (GO:0016021)
evm.model.chr18.434	GO:0007186; G-protein coupled receptor signaling pathway; Biological Process	PREDICTED: vomeronasal type-1 receptor 2-like [Ceratotherium simum simum]	Vomeronasal type-1 receptor 2 OS=Homo sapiens GN=VN1R2 PE=2 SV=2	BOSTAUV1R424; vomeronasal 1 receptor bosTauV1R424; K04614 vomeronasal1 receptor (A)	Biological Process: metabolic process (GO:0008152)
evm.model.chr18.1328	NA	PREDICTED: liprin-alpha-3 [Pongo abelii]	Liprin-alpha-3 OS=Homo sapiens GN=PPFIA3 PE=1 SV=3	NA	NA
evm.model.chr18.1722	GO:0006812; cation transport; Biological Process	PREDICTED: liprin-alpha-3 [Pongo abelii]	Liprin-alpha-3 OS=Homo sapiens GN=PPFIA3 PE=1 SV=3	KDM5B; lysine (K)-specific demethylase 5B; K11446 histone demethylase JARID1 [EC:1.14.11.-] (A)	Biological Process: cation transport (GO:0006812), Cellular Component: integral to membrane (GO:0016021), Molecular Function: cation-transporting ATPase activity (GO:0019829)
evm.model.chr18.1848	GO:0005524; ATP binding; Molecular Function	PREDICTED: vomeronasal type-1 receptor 4-like [Jaculus jaculus]	Vomeronasal type-1 receptor 4 OS=Homo sapiens GN=VN1R4 PE=2 SV=2	vomeronasal type-1 receptor 4-like; K04614 vomeronasal1 receptor (A)	Cellular Component: integral to membrane (GO:0016021)
evm.model.chr18.1553	GO:0003676; nucleic acid binding; Molecular Function	PREDICTED: zinc finger protein 112 [Nannospalax galili]	Zinc finger protein 112 OS=Homo sapiens GN=ZNF112 PE=2 SV=2	Znf112; zinc finger protein 112; K09228 KRAB domain-containing zinc finger protein (A)	Molecular Function: nucleic acid binding (GO:0003676), Cellular Component: intracellular (GO:0005622), Biological Process: regulation of transcription, DNA-dependent (GO:0006355)
evm.model.chr18.1397	GO:0004930; G-protein coupled receptor activity; Molecular Function	PREDICTED: vomeronasal type-2 receptor 116-like isoform X1 [Jaculus jaculus]	Vomeronasal type-2 receptor 116 OS=Mus musculus GN=Vmn2r116 PE=1 SV=1	vomeronasal type-2 receptor 116-like; K04612 calcium-sensing receptor (A)	Molecular Function: G-protein coupled receptor activity (GO:0004930), Biological Process: G-protein coupled receptor signaling pathway (GO:0007186), Cellular Component: integral to membrane (GO:0016021)
evm.model.contig2843.1	GO:0004221; ubiquitin thiolesterase activity; Molecular Function	PREDICTED: ubiquitin carboxyl-terminal hydrolase 17-like protein 6 [Tarsius syrichta]	Ubiquitin carboxyl-terminal hydrolase 17-like protein 19 OS=Homo sapiens GN=USP17L19 PE=3 SV=1	ubiquitin carboxyl-terminal hydrolase 17-like protein 22; K11845 ubiquitin carboxyl-terminal hydrolase 17 [EC:3.4.19.12] (A)	Molecular Function: ubiquitin thiolesterase activity (GO:0004221), Biological Process: ubiquitin-dependent protein catabolic process (GO:0006511)
evm.model.contig2843.2	GO:0007186; G-protein coupled receptor signaling pathway; Biological Process	NA	NA	NA	Biological Process: G-protein coupled receptor signaling pathway (GO:0007186), Molecular Function: neuropeptide receptor activity (GO:0008188), Cellular Component: integral to membrane (GO:0016021)
evm.model.contig327.4	GO:0003676; nucleic acid binding; Molecular Function	PREDICTED: LOW QUALITY PROTEIN: zinc finger protein 260-like [Jaculus jaculus]	Zinc finger protein 585A OS=Homo sapiens GN=ZNF585A PE=2 SV=2	zinc finger protein 260-like; K09228 KRAB domain-containing zinc finger protein (A)	Molecular Function: nucleic acid binding (GO:0003676), Cellular Component: intracellular (GO:0005622), Biological Process: regulation of transcription, DNA-dependent (GO:0006355)
evm.model.contig7208.7	GO:0004221; ubiquitin thiolesterase activity; Molecular Function	PREDICTED: ubiquitin carboxyl-terminal hydrolase 17-like protein 6 [Tarsius syrichta]	Ubiquitin carboxyl-terminal hydrolase 17-like protein 20 OS=Homo sapiens GN=USP17L20 PE=3 SV=1	USP17L27; ubiquitin specific peptidase 17-like family member 27; K11845 ubiquitin carboxyl-terminal hydrolase 17 [EC:3.4.19.12] (A)	Molecular Function: ubiquitin thiolesterase activity (GO:0004221), Biological Process: ubiquitin-dependent protein catabolic process (GO:0006511)
evm.model.contig7208.9	GO:0003676; nucleic acid binding; Molecular Function	PREDICTED: LOW QUALITY PROTEIN: zinc finger protein 585A-like [Oryctolagus cuniculus]	Zinc finger protein 268 OS=Homo sapiens GN=ZNF268 PE=1 SV=2	zinc finger protein 585A-like; K09228 KRAB domain-containing zinc finger protein (A)	Molecular Function: metal ion binding (GO:0046872)
evm.model.contig815.4	GO:0003677; DNA binding; Molecular Function	PREDICTED: liprin-alpha-3 [Erinaceus europaeus]	Liprin-alpha-3 OS=Homo sapiens GN=PPFIA3 PE=1 SV=3	NA	Molecular Function: DNA binding (GO:0003677), Cellular Component: nucleus (GO:0005634)
evm.model.contig3091.6	GO:0003676; nucleic acid binding; Molecular Function	PREDICTED: zinc finger protein 585B-like [Jaculus jaculus]	Zinc finger protein 420 OS=Homo sapiens GN=ZNF420 PE=1 SV=1	zinc finger protein 260-like; K09228 KRAB domain-containing zinc finger protein (A)	Molecular Function: nucleic acid binding (GO:0003676), Cellular Component: intracellular (GO:0005622), Biological Process: regulation of transcription, DNA-dependent (GO:0006355)
evm.model.contig2892.2	GO:0004930; G-protein coupled receptor activity; Molecular Function	PREDICTED: vomeronasal type-2 receptor 116-like [Jaculus jaculus]	Vomeronasal type-2 receptor 116 OS=Mus musculus GN=Vmn2r116 PE=1 SV=1	vomeronasal type-2 receptor 116-like; K04613 vomeronasal 2 receptor (A)	Molecular Function: G-protein coupled receptor activity (GO:0004930), Biological Process: G-protein coupled receptor signaling pathway (GO:0007186), Cellular Component: integral to membrane (GO:0016021)
evm.model.contig2892.1	GO:0003700; sequence-specific DNA binding transcription factor activity; Molecular Function	PREDICTED: zinc finger protein 268-like [Jaculus jaculus]	Zinc finger protein 268 OS=Homo sapiens GN=ZNF268 PE=1 SV=2	zinc finger protein 260-like; K09228 KRAB domain-containing zinc finger protein (A)	Molecular Function: metal ion binding (GO:0046872)
evm.model.contig4519.1	GO:0019904; protein domain specific binding; Molecular Function	PREDICTED: 14-3-3 protein zeta/delta [Mesocricetus auratus]	14-3-3 protein zeta OS=Gallus gallus GN=YWHAZ PE=2 SV=1	14-3-3 protein zeta/delta; K16197 14-3-3 protein beta/theta/zeta (A)	Molecular Function: protein domain specific binding (GO:0019904)
evm.model.contig4196.2	GO:0019904; protein domain specific binding; Molecular Function	PREDICTED: 14-3-3 protein zeta/delta [Mesocricetus auratus]	14-3-3 protein zeta OS=Gallus gallus GN=YWHAZ PE=2 SV=1	14-3-3 protein zeta/delta; K16197 14-3-3 protein beta/theta/zeta (A)	Molecular Function: protein domain specific binding (GO:0019904)
evm.model.contig4196.1	GO:0003777; microtubule motor activity; Molecular Function	PREDICTED: centromere-associated protein E [Panthera tigris altaica]	Centromere-associated protein E OS=Homo sapiens GN=CENPE PE=1 SV=2	CENPE; centromere protein E, 312kDa; K11498 centromeric protein E (A)	Molecular Function: microtubule motor activity (GO:0003777), Molecular Function: ATP binding (GO:0005524), Biological Process: microtubule-based movement (GO:0007018), Molecular Function: microtubule binding (GO:0008017)
evm.model.contig278.8	GO:0004966; galanin receptor activity; Molecular Function	hCG2040151, partial [Homo sapiens]	NA	olfactory receptor 142-like; K04257 olfactory receptor (A)	Molecular Function: galanin receptor activity (GO:0004966), Biological Process: G-protein coupled receptor signaling pathway (GO:0007186), Biological Process: negative regulation of adenylate cyclase activity (GO:0007194), Cellular Component: integral to membrane (GO:0016021)
evm.model.contig1126.1	GO:0004983; neuropeptide Y receptor activity; Molecular Function	PREDICTED: fibroblast growth factor 13 [Papio anubis]	Fibroblast growth factor 13 OS=Rattus norvegicus GN=Fgf13 PE=1 SV=2	fibroblast growth factor 13-like; K04358 fibroblast growth factor (A)	Molecular Function: growth factor activity (GO:0008083)
evm.model.contig1243.1	GO:0005518; collagen binding; Molecular Function	NA	NA	NA	Molecular Function: growth factor activity (GO:0008083)
evm.model.contig88.12	GO:0003676; nucleic acid binding; Molecular Function	PREDICTED: LOW QUALITY PROTEIN: zinc finger protein 260-like [Jaculus jaculus]	Zinc finger protein 585A OS=Homo sapiens GN=ZNF585A PE=2 SV=2	zinc finger protein 585A-like; K09228 KRAB domain-containing zinc finger protein (A)	Molecular Function: nucleic acid binding (GO:0003676), Cellular Component: intracellular (GO:0005622), Biological Process: regulation of transcription, DNA-dependent (GO:0006355)
evm.model.contig3027.2	GO:0006527; arginine catabolic process; Biological Process	PREDICTED: zinc finger protein 850-like [Jaculus jaculus]	Zinc finger protein 850 OS=Homo sapiens GN=ZNF850 PE=3 SV=2	zinc finger protein 585A-like; K09228 KRAB domain-containing zinc finger protein (A)	Biological Process: arginine catabolic process (GO:0006527), Biological Process: spermidine biosynthetic process (GO:0008295), Molecular Function: arginine decarboxylase activity (GO:0008792)
evm.model.contig2598.2	GO:0006527; arginine catabolic process; Biological Process	PREDICTED: zinc finger protein 850-like [Jaculus jaculus]	Zinc finger protein 268 OS=Homo sapiens GN=ZNF268 PE=1 SV=2	zinc finger protein 585A-like; K09228 KRAB domain-containing zinc finger protein (A)	Biological Process: arginine catabolic process (GO:0006527), Biological Process: spermidine biosynthetic process (GO:0008295), Molecular Function: arginine decarboxylase activity (GO:0008792)
evm.model.contig2674.1	GO:0003676; nucleic acid binding; Molecular Function	PREDICTED: LOW QUALITY PROTEIN: zinc finger protein 585A-like [Oryctolagus cuniculus]	Zinc finger protein 268 OS=Homo sapiens GN=ZNF268 PE=1 SV=2	zinc finger protein 585A-like; K09228 KRAB domain-containing zinc finger protein (A)	Cellular Component: actin cytoskeleton (GO:0015629), Biological Process: actin filament depolymerization (GO:0030042)
evm.model.contig3078.2	GO:0003676; nucleic acid binding; Molecular Function	PREDICTED: LOW QUALITY PROTEIN: zinc finger protein 260-like [Jaculus jaculus]	Zinc finger protein 585B OS=Homo sapiens GN=ZNF585B PE=2 SV=1	zinc finger protein 585A-like; K09228 KRAB domain-containing zinc finger protein (A)	Molecular Function: nucleic acid binding (GO:0003676), Cellular Component: intracellular (GO:0005622), Biological Process: regulation of transcription, DNA-dependent (GO:0006355)
evm.model.contig1997.1	GO:0003676; nucleic acid binding; Molecular Function	PREDICTED: LOW QUALITY PROTEIN: zinc finger protein 585A-like [Oryctolagus cuniculus]	Zinc finger protein 850 OS=Homo sapiens GN=ZNF850 PE=3 SV=2	zinc finger protein 585A-like; K09228 KRAB domain-containing zinc finger protein (A)	Molecular Function: voltage-gated calcium channel activity (GO:0005245), Cellular Component: voltage-gated calcium channel complex (GO:0005891), Biological Process: calcium ion transmembrane transport (GO:0070588)
evm.model.chr21.1277	GO:0000976; transcription regulatory region sequence-specific DNA binding; Molecular Function	PREDICTED: double homeobox protein 1-like [Galeopterus variegatus]	Double homeobox protein 4C OS=Homo sapiens GN=DUX4L9 PE=1 SV=1	homeobox expressed in ES cells 1-B-like; K09354 homeobox protein expressed in ES cells 1 (A)	Molecular Function: transcription regulatory region sequence-specific DNA binding (GO:0000976)
evm.model.chr21.1675	GO:0005198; structural molecule activity; Molecular Function	PREDICTED: vomeronasal type-2 receptor 116-like [Jaculus jaculus]	Vomeronasal type-2 receptor 116 OS=Mus musculus GN=Vmn2r116 PE=1 SV=1	Vmn2r107, V2r6, Vmn107; vomeronasal 2, receptor 107; K04613 vomeronasal 2 receptor (A)	Molecular Function: oxidoreductase activity (GO:0016491), Molecular Function: metal ion binding (GO:0046872), Biological Process: oxidation-reduction process (GO:0055114)
evm.model.chr21.1416	GO:0003676; nucleic acid binding; Molecular Function	PREDICTED: LOW QUALITY PROTEIN: zinc finger protein 260-like [Jaculus jaculus]	Zinc finger protein 420 OS=Homo sapiens GN=ZNF420 PE=1 SV=1	zinc finger protein 260-like; K09228 KRAB domain-containing zinc finger protein (A)	Molecular Function: GTPase activity (GO:0003924), Molecular Function: signal transducer activity (GO:0004871), Biological Process: G-protein coupled receptor signaling pathway (GO:0007186), Molecular Function: guanyl nucleotide binding (GO:0019001), Molecular Function: G-protein beta/gamma-subunit complex binding (GO:0031683)
evm.model.chr21.751	GO:0003676; nucleic acid binding; Molecular Function	zinc finger protein [Cricetulus griseus]	Zinc finger protein 420 OS=Bos taurus GN=ZNF420 PE=2 SV=1	zinc finger protein OZF-like; K09228 KRAB domain-containing zinc finger protein (A)	Cellular Component: lysosome (GO:0005764), Biological Process: sphingolipid metabolic process (GO:0006665)
evm.model.chr21.1121	GO:0003676; nucleic acid binding; Molecular Function	PREDICTED: LOW QUALITY PROTEIN: zinc finger protein 260-like [Jaculus jaculus]	Zinc finger protein 585A OS=Homo sapiens GN=ZNF585A PE=2 SV=2	zinc finger protein 260-like; K09228 KRAB domain-containing zinc finger protein (A)	Molecular Function: nucleic acid binding (GO:0003676), Cellular Component: intracellular (GO:0005622), Biological Process: regulation of transcription, DNA-dependent (GO:0006355)
evm.model.chr21.392	GO:0046872; metal ion binding; Molecular Function	PREDICTED: LOW QUALITY PROTEIN: zinc finger protein 260-like [Jaculus jaculus]	Zinc finger protein 300 OS=Homo sapiens GN=ZNF300 PE=1 SV=1	zinc finger protein 260-like; K09228 KRAB domain-containing zinc finger protein (A)	Molecular Function: metal ion binding (GO:0046872)
evm.model.chr21.1652	GO:0003676; nucleic acid binding; Molecular Function	PREDICTED: LOW QUALITY PROTEIN: zinc finger protein 260-like [Jaculus jaculus]	Zinc finger protein 585B OS=Homo sapiens GN=ZNF585B PE=2 SV=1	zinc finger protein 585A-like; K09228 KRAB domain-containing zinc finger protein (A)	Biological Process: pathogenesis (GO:0009405), Cellular Component: membrane (GO:0016020)
evm.model.chr21.1111	GO:0003676; nucleic acid binding; Molecular Function	PREDICTED: LOW QUALITY PROTEIN: zinc finger protein 585A-like [Oryctolagus cuniculus]	Zinc finger protein 850 OS=Homo sapiens GN=ZNF850 PE=3 SV=2	zinc finger protein 585A-like; K09228 KRAB domain-containing zinc finger protein (A)	Biological Process: pathogenesis (GO:0009405), Cellular Component: membrane (GO:0016020)
evm.model.chr21.438	GO:0004221; ubiquitin thiolesterase activity; Molecular Function	PREDICTED: ubiquitin carboxyl-terminal hydrolase 17-like protein 6 [Tarsius syrichta]	Ubiquitin carboxyl-terminal hydrolase 17-like protein 19 OS=Homo sapiens GN=USP17L19 PE=3 SV=1	ubiquitin carboxyl-terminal hydrolase 17-like protein 6; K11845 ubiquitin carboxyl-terminal hydrolase 17 [EC:3.4.19.12] (A)	Molecular Function: scavenger receptor activity (GO:0005044), Cellular Component: membrane (GO:0016020)
evm.model.chr21.669	GO:0004553; hydrolase activity, hydrolyzing O-glycosyl compounds; Molecular Function	PREDICTED: LOW QUALITY PROTEIN: zinc finger protein 585A-like [Oryctolagus cuniculus]	Zinc finger protein 850 OS=Homo sapiens GN=ZNF850 PE=3 SV=2	zinc finger protein 585A-like; K09228 KRAB domain-containing zinc finger protein (A)	Molecular Function: hydrolase activity, hydrolyzing O-glycosyl compounds (GO:0004553), Biological Process: carbohydrate metabolic process (GO:0005975)
evm.model.chr21.1449	GO:0003676; nucleic acid binding; Molecular Function	PREDICTED: LOW QUALITY PROTEIN: zinc finger protein 260-like [Jaculus jaculus]	Zinc finger protein 157 OS=Homo sapiens GN=ZNF157 PE=2 SV=2	zinc finger protein 260-like; K09228 KRAB domain-containing zinc finger protein (A)	Molecular Function: DNA binding (GO:0003677), Molecular Function: ligand-activated sequence-specific DNA binding RNA polymerase II transcription factor activity (GO:0004879), Cellular Component: nucleus (GO:0005634), Biological Process: regulation of transcription, DNA-dependent (GO:0006355)
evm.model.chr21.318	GO:0003676; nucleic acid binding; Molecular Function	PREDICTED: zinc finger protein 850-like [Jaculus jaculus]	Zinc finger protein 268 OS=Homo sapiens GN=ZNF268 PE=1 SV=2	zinc finger protein 585A-like; K09228 KRAB domain-containing zinc finger protein (A)	Biological Process: pathogenesis (GO:0009405), Cellular Component: membrane (GO:0016020)
evm.model.chr21.950	GO:0003676; nucleic acid binding; Molecular Function	PREDICTED: LOW QUALITY PROTEIN: zinc finger protein 721-like [Jaculus jaculus]	Zinc finger protein 709 OS=Homo sapiens GN=ZNF709 PE=2 SV=1	zinc finger protein 14-like; K09228 KRAB domain-containing zinc finger protein (A)	Molecular Function: histamine receptor activity (GO:0004969), Biological Process: G-protein coupled receptor signaling pathway (GO:0007186), Cellular Component: integral to membrane (GO:0016021), Biological Process: regulation of vascular permeability (GO:0043114), Biological Process: positive regulation of vasoconstriction (GO:0045907), Biological Process: eosinophil chemotaxis (GO:0048245)
evm.model.chr21.576	GO:0003676; nucleic acid binding; Molecular Function	PREDICTED: LOW QUALITY PROTEIN: zinc finger protein 260-like [Jaculus jaculus]	Zinc finger protein 585A OS=Homo sapiens GN=ZNF585A PE=2 SV=2	zinc finger protein 585A-like; K09228 KRAB domain-containing zinc finger protein (A)	Molecular Function: nucleic acid binding (GO:0003676), Cellular Component: intracellular (GO:0005622), Biological Process: regulation of transcription, DNA-dependent (GO:0006355)
evm.model.chr21.1278	GO:0000976; transcription regulatory region sequence-specific DNA binding; Molecular Function	PREDICTED: double homeobox protein 1-like [Galeopterus variegatus]	Double homeobox protein 4C OS=Homo sapiens GN=DUX4L9 PE=1 SV=1	homeobox expressed in ES cells 1-B-like; K09354 homeobox protein expressed in ES cells 1 (A)	Molecular Function: transcription regulatory region sequence-specific DNA binding (GO:0000976)
evm.model.chr21.1286	GO:0003676; nucleic acid binding; Molecular Function	PREDICTED: LOW QUALITY PROTEIN: zinc finger protein 585A-like [Oryctolagus cuniculus]	Zinc finger protein 585B OS=Homo sapiens GN=ZNF585B PE=2 SV=1	zinc finger protein 585A-like; K09228 KRAB domain-containing zinc finger protein (A)	Biological Process: arginine catabolic process (GO:0006527), Biological Process: spermidine biosynthetic process (GO:0008295), Molecular Function: arginine decarboxylase activity (GO:0008792)
evm.model.chr21.1687	GO:0003676; nucleic acid binding; Molecular Function	PREDICTED: LOW QUALITY PROTEIN: zinc finger protein 260-like [Jaculus jaculus]	Zinc finger protein 850 OS=Homo sapiens GN=ZNF850 PE=3 SV=2	zinc finger protein 585A-like; K09228 KRAB domain-containing zinc finger protein (A)	Molecular Function: nucleic acid binding (GO:0003676), Cellular Component: intracellular (GO:0005622), Biological Process: regulation of transcription, DNA-dependent (GO:0006355)
evm.model.chr21.1412	GO:0001614; purinergic nucleotide receptor activity; Molecular Function	NA	NA	NA	Molecular Function: purinergic nucleotide receptor activity (GO:0001614), Molecular Function: ion channel activity (GO:0005216), Molecular Function: ATP binding (GO:0005524), Biological Process: ion transport (GO:0006811), Cellular Component: membrane (GO:0016020)
evm.model.chr21.1568	GO:0003676; nucleic acid binding; Molecular Function	PREDICTED: LOW QUALITY PROTEIN: zinc finger protein 585A-like [Oryctolagus cuniculus]	Zinc finger protein 850 OS=Homo sapiens GN=ZNF850 PE=3 SV=2	zinc finger protein 585A-like; K09228 KRAB domain-containing zinc finger protein (A)	Molecular Function: voltage-gated calcium channel activity (GO:0005245), Cellular Component: voltage-gated calcium channel complex (GO:0005891), Biological Process: calcium ion transmembrane transport (GO:0070588)
evm.model.chr21.1086	GO:0003676; nucleic acid binding; Molecular Function	PREDICTED: zinc finger protein 850-like [Jaculus jaculus]	Zinc finger protein 850 OS=Homo sapiens GN=ZNF850 PE=3 SV=2	zinc finger protein 585A-like; K09228 KRAB domain-containing zinc finger protein (A)	Molecular Function: nucleic acid binding (GO:0003676), Cellular Component: intracellular (GO:0005622), Biological Process: regulation of transcription, DNA-dependent (GO:0006355)
evm.model.chr21.1092	GO:0003677; DNA binding; Molecular Function	PREDICTED: ubiquitin carboxyl-terminal hydrolase 17-like protein 6 [Tarsius syrichta]	Ubiquitin carboxyl-terminal hydrolase 17-like protein 20 OS=Homo sapiens GN=USP17L20 PE=3 SV=1	ubiquitin carboxyl-terminal hydrolase 17-like protein 6; K11845 ubiquitin carboxyl-terminal hydrolase 17 [EC:3.4.19.12] (A)	Molecular Function: DNA binding (GO:0003677), Molecular Function: ligand-activated sequence-specific DNA binding RNA polymerase II transcription factor activity (GO:0004879), Cellular Component: nucleus (GO:0005634), Biological Process: regulation of transcription, DNA-dependent (GO:0006355)
evm.model.chr21.416	GO:0003676; nucleic acid binding; Molecular Function	PREDICTED: zinc finger protein 585A-like [Oryctolagus cuniculus]	Zinc finger protein 268 OS=Homo sapiens GN=ZNF268 PE=1 SV=2	zinc finger protein 585A-like; K09228 KRAB domain-containing zinc finger protein (A)	Molecular Function: hydrolase activity, hydrolyzing O-glycosyl compounds (GO:0004553), Biological Process: carbohydrate metabolic process (GO:0005975)
evm.model.chr21.379	GO:0003676; nucleic acid binding; Molecular Function	PREDICTED: LOW QUALITY PROTEIN: zinc finger protein 585A-like [Oryctolagus cuniculus]	Zinc finger protein 850 OS=Homo sapiens GN=ZNF850 PE=3 SV=2	zinc finger protein 585A-like; K09228 KRAB domain-containing zinc finger protein (A)	Molecular Function: protein binding (GO:0005515)
evm.model.chr21.1199	GO:0003676; nucleic acid binding; Molecular Function	PREDICTED: zinc finger protein 260-like, partial [Sarcophilus harrisii]	Zinc finger protein 585B OS=Homo sapiens GN=ZNF585B PE=2 SV=1	zinc finger protein 260-like; K09228 KRAB domain-containing zinc finger protein (A)	Biological Process: arginine catabolic process (GO:0006527), Biological Process: spermidine biosynthetic process (GO:0008295), Molecular Function: arginine decarboxylase activity (GO:0008792)
evm.model.chr21.1044	GO:0003676; nucleic acid binding; Molecular Function	PREDICTED: zinc finger protein 84-like isoform X1 [Jaculus jaculus]	Zinc finger protein 84 OS=Homo sapiens GN=ZNF84 PE=1 SV=2	zinc finger protein 585A-like; K09228 KRAB domain-containing zinc finger protein (A)	Molecular Function: ion channel activity (GO:0005216), Biological Process: ion transport (GO:0006811), Cellular Component: integral to membrane (GO:0016021)
evm.model.chr21.1588	GO:0003676; nucleic acid binding; Molecular Function	PREDICTED: LOW QUALITY PROTEIN: zinc finger protein 585A-like [Oryctolagus cuniculus]	Zinc finger protein 850 OS=Homo sapiens GN=ZNF850 PE=3 SV=2	zinc finger protein 585A-like; K09228 KRAB domain-containing zinc finger protein (A)	Biological Process: G-protein coupled receptor signaling pathway (GO:0007186), Cellular Component: integral to membrane (GO:0016021)
evm.model.chr21.317	GO:0003676; nucleic acid binding; Molecular Function	PREDICTED: zinc finger protein 850-like [Jaculus jaculus]	Zinc finger protein 268 OS=Homo sapiens GN=ZNF268 PE=1 SV=2	zinc finger protein 585A-like; K09228 KRAB domain-containing zinc finger protein (A)	Molecular Function: single-stranded DNA binding (GO:0003697), Molecular Function: endonuclease activity (GO:0004519), Cellular Component: nucleus (GO:0005634), Biological Process: nucleotide-excision repair (GO:0006289)
evm.model.chr21.1028	GO:0000166; nucleotide binding; Molecular Function	PREDICTED: zinc finger protein 33B-like isoform X2 [Jaculus jaculus]	Zinc finger protein 717 OS=Homo sapiens GN=ZNF717 PE=2 SV=2	ZNF717, X17, ZNF838; zinc finger protein 717; K09228 KRAB domain-containing zinc finger protein (A)	Molecular Function: nucleotide binding (GO:0000166), Molecular Function: glycine-tRNA ligase activity (GO:0004820), Molecular Function: ATP binding (GO:0005524), Cellular Component: cytoplasm (GO:0005737), Biological Process: glycyl-tRNA aminoacylation (GO:0006426)
evm.model.chr21.1512	GO:0004930; G-protein coupled receptor activity; Molecular Function	PREDICTED: vomeronasal type-2 receptor 116-like [Jaculus jaculus]	Vomeronasal type-2 receptor 116 OS=Mus musculus GN=Vmn2r116 PE=1 SV=1	vomeronasal type-2 receptor 116-like; K04613 vomeronasal 2 receptor (A)	Molecular Function: G-protein coupled receptor activity (GO:0004930), Biological Process: G-protein coupled receptor signaling pathway (GO:0007186), Cellular Component: integral to membrane (GO:0016021)
evm.model.chr21.1098	GO:0004962; endothelin receptor activity; Molecular Function	PREDICTED: zinc finger protein 84-like isoform X1 [Jaculus jaculus]	Zinc finger protein 420 OS=Homo sapiens GN=ZNF420 PE=1 SV=1	zinc finger protein 658B-like; K09228 KRAB domain-containing zinc finger protein (A)	Molecular Function: endothelin receptor activity (GO:0004962), Biological Process: G-protein coupled receptor signaling pathway (GO:0007186), Biological Process: regulation of blood pressure (GO:0008217), Cellular Component: integral to membrane (GO:0016021), Biological Process: vasoconstriction (GO:0042310), Biological Process: enteric nervous system development (GO:0048484)
evm.model.chr21.589	GO:0003676; nucleic acid binding; Molecular Function	PREDICTED: zinc finger protein 585A-like [Oryctolagus cuniculus]	Zinc finger protein 268 OS=Homo sapiens GN=ZNF268 PE=1 SV=2	zinc finger protein 585A-like; K09228 KRAB domain-containing zinc finger protein (A)	Molecular Function: nucleic acid binding (GO:0003676), Cellular Component: intracellular (GO:0005622), Biological Process: regulation of transcription, DNA-dependent (GO:0006355)
evm.model.chr21.267	GO:0004221; ubiquitin thiolesterase activity; Molecular Function	PREDICTED: ubiquitin carboxyl-terminal hydrolase 17-like protein 6 [Tarsius syrichta]	Ubiquitin carboxyl-terminal hydrolase 17-like protein 20 OS=Homo sapiens GN=USP17L20 PE=3 SV=1	ubiquitin carboxyl-terminal hydrolase 17-like protein 6; K11845 ubiquitin carboxyl-terminal hydrolase 17 [EC:3.4.19.12] (A)	Molecular Function: structural constituent of cytoskeleton (GO:0005200), Molecular Function: GTP binding (GO:0005525), Cellular Component: microtubule (GO:0005874)
evm.model.chr21.625	GO:0004221; ubiquitin thiolesterase activity; Molecular Function	PREDICTED: ubiquitin carboxyl-terminal hydrolase 17-like protein 6 [Tarsius syrichta]	Ubiquitin carboxyl-terminal hydrolase 17-like protein 20 OS=Homo sapiens GN=USP17L20 PE=3 SV=1	ubiquitin carboxyl-terminal hydrolase 17-like protein 6; K11845 ubiquitin carboxyl-terminal hydrolase 17 [EC:3.4.19.12] (A)	Molecular Function: ubiquitin thiolesterase activity (GO:0004221), Biological Process: ubiquitin-dependent protein catabolic process (GO:0006511)
evm.model.chr21.1364	GO:0003676; nucleic acid binding; Molecular Function	PREDICTED: zinc finger protein 84 isoform X1 [Orcinus orca]	Zinc finger protein 268 OS=Homo sapiens GN=ZNF268 PE=1 SV=2	zinc finger protein 585A-like; K09228 KRAB domain-containing zinc finger protein (A)	Biological Process: arginine catabolic process (GO:0006527), Biological Process: spermidine biosynthetic process (GO:0008295), Molecular Function: arginine decarboxylase activity (GO:0008792)
evm.model.chr21.1528	GO:0004221; ubiquitin thiolesterase activity; Molecular Function	PREDICTED: ubiquitin carboxyl-terminal hydrolase 17-like protein 6 [Tarsius syrichta]	Ubiquitin carboxyl-terminal hydrolase 17-like protein 20 OS=Homo sapiens GN=USP17L20 PE=3 SV=1	ubiquitin carboxyl-terminal hydrolase 17-like protein 6; K11845 ubiquitin carboxyl-terminal hydrolase 17 [EC:3.4.19.12] (A)	Molecular Function: transforming growth factor beta receptor binding (GO:0005160), Biological Process: cell growth (GO:0016049)
evm.model.chr21.1402	GO:0005160; transforming growth factor beta receptor binding; Molecular Function	PREDICTED: zinc finger protein OZF-like [Jaculus jaculus]	Zinc finger protein 567 OS=Homo sapiens GN=ZNF567 PE=1 SV=3	ZFP37; ZFP37 zinc finger protein; K09228 KRAB domain-containing zinc finger protein (A)	Molecular Function: transforming growth factor beta receptor binding (GO:0005160), Biological Process: cell growth (GO:0016049)
evm.model.chr21.400	GO:0003676; nucleic acid binding; Molecular Function	PREDICTED: LOW QUALITY PROTEIN: zinc finger protein 260-like [Jaculus jaculus]	Zinc finger protein 420 OS=Homo sapiens GN=ZNF420 PE=1 SV=1	zinc finger protein 260-like; K09228 KRAB domain-containing zinc finger protein (A)	Molecular Function: iron ion binding (GO:0005506), Molecular Function: electron carrier activity (GO:0009055), Molecular Function: heme binding (GO:0020037)
evm.model.chr21.1380	GO:0046872; metal ion binding; Molecular Function	PREDICTED: LOW QUALITY PROTEIN: zinc finger protein 585A-like [Oryctolagus cuniculus]	Zinc finger protein 850 OS=Homo sapiens GN=ZNF850 PE=3 SV=2	zinc finger protein 585A-like; K09228 KRAB domain-containing zinc finger protein (A)	Molecular Function: metal ion binding (GO:0046872)
evm.model.chr21.1154	GO:0003676; nucleic acid binding; Molecular Function	PREDICTED: LOW QUALITY PROTEIN: zinc finger protein 260-like [Jaculus jaculus]	Zinc finger protein 420 OS=Homo sapiens GN=ZNF420 PE=1 SV=1	zinc finger protein 260-like; K09228 KRAB domain-containing zinc finger protein (A)	Molecular Function: neuropeptide Y receptor activity (GO:0004983), Biological Process: G-protein coupled receptor signaling pathway (GO:0007186), Cellular Component: integral to membrane (GO:0016021)
evm.model.chr21.1239	GO:0003676; nucleic acid binding; Molecular Function	PREDICTED: LOW QUALITY PROTEIN: zinc finger protein 585A-like [Oryctolagus cuniculus]	Zinc finger protein 850 OS=Homo sapiens GN=ZNF850 PE=3 SV=2	zinc finger protein 585A-like; K09228 KRAB domain-containing zinc finger protein (A)	Cellular Component: membrane (GO:0016020)
evm.model.chr21.626	GO:0000976; transcription regulatory region sequence-specific DNA binding; Molecular Function	PREDICTED: double homeobox protein 1-like [Galeopterus variegatus]	Double homeobox protein 4C OS=Homo sapiens GN=DUX4L9 PE=1 SV=1	homeobox expressed in ES cells 1-B-like; K09354 homeobox protein expressed in ES cells 1 (A)	Molecular Function: transcription regulatory region sequence-specific DNA binding (GO:0000976)
evm.model.chr21.1549	GO:0003676; nucleic acid binding; Molecular Function	PREDICTED: LOW QUALITY PROTEIN: zinc finger protein 260-like [Jaculus jaculus]	Zinc finger protein 585A OS=Homo sapiens GN=ZNF585A PE=2 SV=2	zinc finger protein 260-like; K09228 KRAB domain-containing zinc finger protein (A)	Biological Process: arginine catabolic process (GO:0006527), Biological Process: spermidine biosynthetic process (GO:0008295), Molecular Function: arginine decarboxylase activity (GO:0008792)
evm.model.chr21.1060	GO:0003677; DNA binding; Molecular Function	PREDICTED: ubiquitin carboxyl-terminal hydrolase 17-like protein 6 [Tarsius syrichta]	Ubiquitin carboxyl-terminal hydrolase 17-like protein 20 OS=Homo sapiens GN=USP17L20 PE=3 SV=1	ubiquitin carboxyl-terminal hydrolase 17-like protein 6; K11845 ubiquitin carboxyl-terminal hydrolase 17 [EC:3.4.19.12] (A)	Molecular Function: sugar:hydrogen symporter activity (GO:0005351), Biological Process: phosphoenolpyruvate-dependent sugar phosphotransferase system (GO:0009401)
evm.model.chr21.1546	GO:0006527; arginine catabolic process; Biological Process	PREDICTED: LOW QUALITY PROTEIN: zinc finger protein 585A-like [Oryctolagus cuniculus]	Zinc finger protein 268 OS=Homo sapiens GN=ZNF268 PE=1 SV=2	zinc finger protein 585A-like; K09228 KRAB domain-containing zinc finger protein (A)	Biological Process: arginine catabolic process (GO:0006527), Biological Process: spermidine biosynthetic process (GO:0008295), Molecular Function: arginine decarboxylase activity (GO:0008792)
evm.model.chr21.321	GO:0005199; structural constituent of cell wall; Molecular Function	PREDICTED: LOW QUALITY PROTEIN: zinc finger protein 585A-like [Oryctolagus cuniculus]	Zinc finger protein 850 OS=Homo sapiens GN=ZNF850 PE=3 SV=2	zinc finger protein 585A-like; K09228 KRAB domain-containing zinc finger protein (A)	Molecular Function: protein binding (GO:0005515)
evm.model.chr21.6	GO:0004221; ubiquitin thiolesterase activity; Molecular Function	PREDICTED: ubiquitin carboxyl-terminal hydrolase 17-like protein 6 [Tarsius syrichta]	Ubiquitin carboxyl-terminal hydrolase 17-like protein 20 OS=Homo sapiens GN=USP17L20 PE=3 SV=1	ubiquitin carboxyl-terminal hydrolase 17-like protein 22; K11845 ubiquitin carboxyl-terminal hydrolase 17 [EC:3.4.19.12] (A)	Molecular Function: oxytocin receptor activity (GO:0004990), Biological Process: G-protein coupled receptor signaling pathway (GO:0007186), Cellular Component: integral to membrane (GO:0016021)
evm.model.chr21.1097	GO:0000159; protein phosphatase type 2A complex; Cellular Component	PREDICTED: zinc finger protein 585B-like [Jaculus jaculus]	Zinc finger protein 585A OS=Homo sapiens GN=ZNF585A PE=2 SV=2	zinc finger protein 260-like; K09228 KRAB domain-containing zinc finger protein (A)	Cellular Component: protein phosphatase type 2A complex (GO:0000159), Biological Process: signal transduction (GO:0007165), Molecular Function: protein phosphatase type 2A regulator activity (GO:0008601)
evm.model.chr21.1266	GO:0003676; nucleic acid binding; Molecular Function	PREDICTED: LOW QUALITY PROTEIN: zinc finger protein 260-like [Jaculus jaculus]	Zinc finger protein 585B OS=Homo sapiens GN=ZNF585B PE=2 SV=1	zinc finger protein 585A-like; K09228 KRAB domain-containing zinc finger protein (A)	Biological Process: chemotaxis (GO:0006935), Biological Process: G-protein coupled receptor signaling pathway (GO:0007186), Cellular Component: integral to membrane (GO:0016021), Molecular Function: C-X-C chemokine receptor activity (GO:0016494), Biological Process: neutrophil activation (GO:0042119)
evm.model.chr21.1680	GO:0004221; ubiquitin thiolesterase activity; Molecular Function	PREDICTED: ubiquitin carboxyl-terminal hydrolase 17-like protein 6 [Tarsius syrichta]	Ubiquitin carboxyl-terminal hydrolase 17-like protein 20 OS=Homo sapiens GN=USP17L20 PE=3 SV=1	USP17L22; ubiquitin specific peptidase 17-like family member 22 (EC:3.4.19.12); K11845 ubiquitin carboxyl-terminal hydrolase 17 [EC:3.4.19.12] (A)	Molecular Function: phosphorylase kinase activity (GO:0004689), Molecular Function: calmodulin binding (GO:0005516), Molecular Function: ATP binding (GO:0005524), Cellular Component: phosphorylase kinase complex (GO:0005964), Biological Process: glycogen biosynthetic process (GO:0005978), Biological Process: protein phosphorylation (GO:0006468)
evm.model.chr21.1139	GO:0003676; nucleic acid binding; Molecular Function	PREDICTED: zinc finger protein 33B-like isoform X2 [Jaculus jaculus]	Zinc finger protein 182 OS=Homo sapiens GN=ZNF182 PE=2 SV=2	zinc finger protein 420-like; K09228 KRAB domain-containing zinc finger protein (A)	Molecular Function: G-protein coupled receptor activity (GO:0004930), Biological Process: G-protein coupled receptor signaling pathway (GO:0007186), Cellular Component: integral to membrane (GO:0016021)
evm.model.chr21.526	GO:0015986; ATP synthesis coupled proton transport; Biological Process	PREDICTED: ATP synthase subunit O, mitochondrial [Mandrillus leucophaeus]	ATP synthase subunit O, mitochondrial OS=Bos taurus GN=ATP5O PE=1 SV=2	ATP5O; ATP synthase, H+ transporting, mitochondrial F1 complex, O subunit; K02137 F-type H+-transporting ATPase subunit O (A)	Biological Process: ATP synthesis coupled proton transport (GO:0015986), Molecular Function: proton-transporting ATP synthase activity, rotational mechanism (GO:0046933)
evm.model.chr21.1569	GO:0003676; nucleic acid binding; Molecular Function	PREDICTED: zinc finger protein 84 isoform X1 [Orcinus orca]	Zinc finger protein 850 OS=Homo sapiens GN=ZNF850 PE=3 SV=2	zinc finger protein 585A-like; K09228 KRAB domain-containing zinc finger protein (A)	Biological Process: arginine catabolic process (GO:0006527), Biological Process: spermidine biosynthetic process (GO:0008295), Molecular Function: arginine decarboxylase activity (GO:0008792)
evm.model.chr21.1035	GO:0001525; angiogenesis; Biological Process	PREDICTED: zinc finger protein 585B-like [Jaculus jaculus]	Zinc finger protein 268 OS=Homo sapiens GN=ZNF268 PE=1 SV=2	zinc finger protein 260-like; K09228 KRAB domain-containing zinc finger protein (A)	Molecular Function: protein binding (GO:0005515)
evm.model.chr21.444	GO:0004308; exo-alpha-sialidase activity; Molecular Function	PREDICTED: LOW QUALITY PROTEIN: zinc finger protein 260-like [Jaculus jaculus]	Zinc finger protein 84 OS=Homo sapiens GN=ZNF84 PE=1 SV=2	zinc finger protein 260-like; K09228 KRAB domain-containing zinc finger protein (A)	Molecular Function: exo-alpha-sialidase activity (GO:0004308), Biological Process: pathogenesis (GO:0009405)
evm.model.chr21.1125	GO:0003676; nucleic acid binding; Molecular Function	PREDICTED: LOW QUALITY PROTEIN: zinc finger protein 585A-like [Oryctolagus cuniculus]	Zinc finger protein 850 OS=Homo sapiens GN=ZNF850 PE=3 SV=2	zinc finger protein 585A-like; K09228 KRAB domain-containing zinc finger protein (A)	Molecular Function: protein binding (GO:0005515)
evm.model.chr21.422	GO:0004221; ubiquitin thiolesterase activity; Molecular Function	PREDICTED: ubiquitin carboxyl-terminal hydrolase 17-like protein 6 [Tarsius syrichta]	Ubiquitin carboxyl-terminal hydrolase 17-like protein 6 OS=Homo sapiens GN=USP17L6P PE=1 SV=2	USP17L27; ubiquitin specific peptidase 17-like family member 27; K11845 ubiquitin carboxyl-terminal hydrolase 17 [EC:3.4.19.12] (A)	Molecular Function: melanocyte-stimulating hormone receptor activity (GO:0004980), Biological Process: G-protein coupled receptor signaling pathway (GO:0007186), Cellular Component: integral to membrane (GO:0016021)
evm.model.chr21.368	GO:0003676; nucleic acid binding; Molecular Function	PREDICTED: zinc finger protein 850-like [Jaculus jaculus]	Zinc finger protein 268 OS=Homo sapiens GN=ZNF268 PE=1 SV=2	zinc finger protein 585A-like; K09228 KRAB domain-containing zinc finger protein (A)	Molecular Function: protein binding (GO:0005515)
evm.model.chr21.1460	GO:0003676; nucleic acid binding; Molecular Function	PREDICTED: zinc finger protein 585B-like [Jaculus jaculus]	Zinc finger protein 420 OS=Bos taurus GN=ZNF420 PE=2 SV=1	zinc finger protein 260-like; K09228 KRAB domain-containing zinc finger protein (A)	Molecular Function: protein binding (GO:0005515)
evm.model.chr21.717	GO:0003676; nucleic acid binding; Molecular Function	PREDICTED: LOW QUALITY PROTEIN: zinc finger protein 260-like [Jaculus jaculus]	Zinc finger protein 585A OS=Homo sapiens GN=ZNF585A PE=2 SV=2	zinc finger protein 585A-like; K09228 KRAB domain-containing zinc finger protein (A)	Biological Process: arginine catabolic process (GO:0006527), Biological Process: spermidine biosynthetic process (GO:0008295), Molecular Function: arginine decarboxylase activity (GO:0008792)
evm.model.chr21.1683	GO:0004221; ubiquitin thiolesterase activity; Molecular Function	PREDICTED: ubiquitin carboxyl-terminal hydrolase 17-like protein 6 [Tarsius syrichta]	Ubiquitin carboxyl-terminal hydrolase 17-like protein 20 OS=Homo sapiens GN=USP17L20 PE=3 SV=1	ubiquitin carboxyl-terminal hydrolase 17-like protein 22; K11845 ubiquitin carboxyl-terminal hydrolase 17 [EC:3.4.19.12] (A)	Molecular Function: sugar:hydrogen symporter activity (GO:0005351), Biological Process: phosphoenolpyruvate-dependent sugar phosphotransferase system (GO:0009401)
evm.model.chr21.1660	GO:0003676; nucleic acid binding; Molecular Function	PREDICTED: LOW QUALITY PROTEIN: zinc finger protein 260-like [Jaculus jaculus]	Zinc finger protein 585A OS=Homo sapiens GN=ZNF585A PE=2 SV=2	zinc finger protein 585A-like; K09228 KRAB domain-containing zinc finger protein (A)	Biological Process: arginine catabolic process (GO:0006527), Biological Process: spermidine biosynthetic process (GO:0008295), Molecular Function: arginine decarboxylase activity (GO:0008792)
evm.model.chr21.329	GO:0005452; inorganic anion exchanger activity; Molecular Function	PREDICTED: zinc finger protein 268-like [Jaculus jaculus]	Zinc finger protein 268 OS=Homo sapiens GN=ZNF268 PE=1 SV=2	zinc finger protein 260-like; K09228 KRAB domain-containing zinc finger protein (A)	Molecular Function: protein binding (GO:0005515)
evm.model.chr21.428	GO:0003676; nucleic acid binding; Molecular Function	PREDICTED: LOW QUALITY PROTEIN: zinc finger protein 260-like [Jaculus jaculus]	Zinc finger protein 420 OS=Homo sapiens GN=ZNF420 PE=1 SV=1	zinc finger protein 260-like; K09228 KRAB domain-containing zinc finger protein (A)	Molecular Function: electron carrier activity (GO:0009055), Molecular Function: heme binding (GO:0020037)
evm.model.chr21.256	GO:0004221; ubiquitin thiolesterase activity; Molecular Function	PREDICTED: ubiquitin carboxyl-terminal hydrolase 17-like protein 6 [Tarsius syrichta]	Ubiquitin carboxyl-terminal hydrolase 17-like protein 20 OS=Homo sapiens GN=USP17L20 PE=3 SV=1	ubiquitin carboxyl-terminal hydrolase 17-like protein 22; K11845 ubiquitin carboxyl-terminal hydrolase 17 [EC:3.4.19.12] (A)	Molecular Function: sugar:hydrogen symporter activity (GO:0005351), Biological Process: phosphoenolpyruvate-dependent sugar phosphotransferase system (GO:0009401)
evm.model.chr21.252	GO:0003676; nucleic acid binding; Molecular Function	PREDICTED: LOW QUALITY PROTEIN: zinc finger protein 260-like [Jaculus jaculus]	Zinc finger protein 420 OS=Homo sapiens GN=ZNF420 PE=1 SV=1	zinc finger protein 420-like; K09228 KRAB domain-containing zinc finger protein (A)	Molecular Function: electron carrier activity (GO:0009055)
evm.model.chr21.580	GO:0003676; nucleic acid binding; Molecular Function	PREDICTED: zinc finger protein 585B-like [Jaculus jaculus]	Zinc finger protein 585B OS=Homo sapiens GN=ZNF585B PE=2 SV=1	zinc finger protein 260-like; K09228 KRAB domain-containing zinc finger protein (A)	Molecular Function: potassium channel activity (GO:0005267), Cellular Component: integral to membrane (GO:0016021), Biological Process: potassium ion transmembrane transport (GO:0071805)
evm.model.chr21.577	GO:0004221; ubiquitin thiolesterase activity; Molecular Function	PREDICTED: ubiquitin carboxyl-terminal hydrolase 17-like protein 6 [Tarsius syrichta]	Ubiquitin carboxyl-terminal hydrolase 17-like protein 20 OS=Homo sapiens GN=USP17L20 PE=3 SV=1	ubiquitin carboxyl-terminal hydrolase 17-like protein 6; K11845 ubiquitin carboxyl-terminal hydrolase 17 [EC:3.4.19.12] (A)	Molecular Function: sugar:hydrogen symporter activity (GO:0005351), Biological Process: phosphoenolpyruvate-dependent sugar phosphotransferase system (GO:0009401)
evm.model.chr21.667	GO:0003676; nucleic acid binding; Molecular Function	PREDICTED: LOW QUALITY PROTEIN: zinc finger protein 585A-like [Oryctolagus cuniculus]	Zinc finger protein 850 OS=Homo sapiens GN=ZNF850 PE=3 SV=2	zinc finger protein 585A-like; K09228 KRAB domain-containing zinc finger protein (A)	Molecular Function: voltage-gated calcium channel activity (GO:0005245), Cellular Component: voltage-gated calcium channel complex (GO:0005891), Biological Process: calcium ion transmembrane transport (GO:0070588)
evm.model.chr21.582	GO:0003676; nucleic acid binding; Molecular Function	PREDICTED: LOW QUALITY PROTEIN: zinc finger protein 260-like [Jaculus jaculus]	Zinc finger protein 420 OS=Homo sapiens GN=ZNF420 PE=1 SV=1	zinc finger protein 260-like; K09228 KRAB domain-containing zinc finger protein (A)	Molecular Function: structural molecule activity (GO:0005198), Cellular Component: viral capsid (GO:0019028)
evm.model.chr21.399	GO:0003676; nucleic acid binding; Molecular Function	PREDICTED: zinc finger protein 208-like [Sarcophilus harrisii]	Zinc finger protein 850 OS=Homo sapiens GN=ZNF850 PE=3 SV=2	zinc finger protein 208-like; K09228 KRAB domain-containing zinc finger protein (A)	Molecular Function: DNA binding (GO:0003677), Molecular Function: DNA topoisomerase type I activity (GO:0003917), Biological Process: DNA topological change (GO:0006265)
evm.model.chr21.1120	GO:0004221; ubiquitin thiolesterase activity; Molecular Function	PREDICTED: ubiquitin carboxyl-terminal hydrolase 17-like protein 6 [Tarsius syrichta]	Ubiquitin carboxyl-terminal hydrolase 17-like protein 20 OS=Homo sapiens GN=USP17L20 PE=3 SV=1	ubiquitin carboxyl-terminal hydrolase 17-like protein 6; K11845 ubiquitin carboxyl-terminal hydrolase 17 [EC:3.4.19.12] (A)	Cellular Component: proteinaceous extracellular matrix (GO:0005578), Molecular Function: metallopeptidase activity (GO:0008237), Molecular Function: zinc ion binding (GO:0008270)
evm.model.chr21.377	GO:0001614; purinergic nucleotide receptor activity; Molecular Function	PREDICTED: LOW QUALITY PROTEIN: zinc finger protein 585A-like [Oryctolagus cuniculus]	Zinc finger protein 850 OS=Homo sapiens GN=ZNF850 PE=3 SV=2	zinc finger protein 585A-like; K09228 KRAB domain-containing zinc finger protein (A)	Molecular Function: purinergic nucleotide receptor activity (GO:0001614), Molecular Function: ion channel activity (GO:0005216), Molecular Function: ATP binding (GO:0005524), Biological Process: ion transport (GO:0006811), Cellular Component: membrane (GO:0016020)
evm.model.chr21.1149	GO:0004221; ubiquitin thiolesterase activity; Molecular Function	PREDICTED: ubiquitin carboxyl-terminal hydrolase 17-like protein 6 [Tarsius syrichta]	Ubiquitin carboxyl-terminal hydrolase 17-like protein 22 OS=Homo sapiens GN=USP17L22 PE=3 SV=1	ubiquitin carboxyl-terminal hydrolase 17-like protein 6; K11845 ubiquitin carboxyl-terminal hydrolase 17 [EC:3.4.19.12] (A)	Molecular Function: ubiquitin thiolesterase activity (GO:0004221), Biological Process: ubiquitin-dependent protein catabolic process (GO:0006511)
evm.model.chr21.408	GO:0003676; nucleic acid binding; Molecular Function	PREDICTED: LOW QUALITY PROTEIN: zinc finger protein 585A-like [Oryctolagus cuniculus]	Zinc finger protein 850 OS=Homo sapiens GN=ZNF850 PE=3 SV=2	zinc finger protein 585A-like; K09228 KRAB domain-containing zinc finger protein (A)	Molecular Function: nucleic acid binding (GO:0003676), Cellular Component: intracellular (GO:0005622), Biological Process: regulation of transcription, DNA-dependent (GO:0006355)
evm.model.chr21.1657	GO:0001614; purinergic nucleotide receptor activity; Molecular Function	PREDICTED: zinc finger protein 585B-like [Jaculus jaculus]	Zinc finger protein 268 OS=Homo sapiens GN=ZNF268 PE=1 SV=2	zinc finger protein 260-like; K09228 KRAB domain-containing zinc finger protein (A)	Molecular Function: nucleic acid binding (GO:0003676), Cellular Component: intracellular (GO:0005622), Biological Process: regulation of transcription, DNA-dependent (GO:0006355)
evm.model.chr21.1348	GO:0003676; nucleic acid binding; Molecular Function	PREDICTED: zinc finger protein 84-like isoform X1 [Jaculus jaculus]	Zinc finger protein 420 OS=Homo sapiens GN=ZNF420 PE=1 SV=1	zinc finger protein 260-like; K09228 KRAB domain-containing zinc finger protein (A)	Molecular Function: nucleic acid binding (GO:0003676), Cellular Component: intracellular (GO:0005622), Biological Process: regulation of transcription, DNA-dependent (GO:0006355)
evm.model.chr21.1550	GO:0003676; nucleic acid binding; Molecular Function	PREDICTED: LOW QUALITY PROTEIN: zinc finger protein 260-like [Jaculus jaculus]	Zinc finger protein 585A OS=Homo sapiens GN=ZNF585A PE=2 SV=2	zinc finger protein 585A-like; K09228 KRAB domain-containing zinc finger protein (A)	Molecular Function: nucleic acid binding (GO:0003676), Cellular Component: intracellular (GO:0005622), Biological Process: regulation of transcription, DNA-dependent (GO:0006355)
evm.model.chr21.292	GO:0004930; G-protein coupled receptor activity; Molecular Function	PREDICTED: vomeronasal type-2 receptor 116-like [Jaculus jaculus]	Vomeronasal type-2 receptor 116 OS=Mus musculus GN=Vmn2r116 PE=1 SV=1	vomeronasal type-2 receptor 116-like; K04613 vomeronasal 2 receptor (A)	Molecular Function: G-protein coupled receptor activity (GO:0004930), Biological Process: G-protein coupled receptor signaling pathway (GO:0007186)
evm.model.chr21.1368	GO:0003676; nucleic acid binding; Molecular Function	PREDICTED: LOW QUALITY PROTEIN: zinc finger protein 260-like [Jaculus jaculus]	Zinc finger protein 605 OS=Homo sapiens GN=ZNF605 PE=2 SV=1	zinc finger protein 420-like; K09228 KRAB domain-containing zinc finger protein (A)	Molecular Function: nucleic acid binding (GO:0003676), Cellular Component: intracellular (GO:0005622), Biological Process: regulation of transcription, DNA-dependent (GO:0006355)
evm.model.chr21.1524	GO:0004221; ubiquitin thiolesterase activity; Molecular Function	PREDICTED: ubiquitin carboxyl-terminal hydrolase 17-like protein 6 [Tarsius syrichta]	Ubiquitin carboxyl-terminal hydrolase 17-like protein 20 OS=Homo sapiens GN=USP17L20 PE=3 SV=1	ubiquitin carboxyl-terminal hydrolase 17-like protein 6; K11845 ubiquitin carboxyl-terminal hydrolase 17 [EC:3.4.19.12] (A)	Molecular Function: ubiquitin thiolesterase activity (GO:0004221), Biological Process: ubiquitin-dependent protein catabolic process (GO:0006511)
evm.model.chr21.1529	GO:0004221; ubiquitin thiolesterase activity; Molecular Function	PREDICTED: ubiquitin carboxyl-terminal hydrolase 17-like protein 6 [Tarsius syrichta]	Ubiquitin carboxyl-terminal hydrolase 17-like protein 20 OS=Homo sapiens GN=USP17L20 PE=3 SV=1	ubiquitin carboxyl-terminal hydrolase 17-like protein 6; K11845 ubiquitin carboxyl-terminal hydrolase 17 [EC:3.4.19.12] (A)	Molecular Function: ubiquitin thiolesterase activity (GO:0004221), Biological Process: ubiquitin-dependent protein catabolic process (GO:0006511)
evm.model.chr21.1510	GO:0003676; nucleic acid binding; Molecular Function	PREDICTED: zinc finger protein 84-like isoform X1 [Jaculus jaculus]	Zinc finger protein 268 OS=Homo sapiens GN=ZNF268 PE=1 SV=2	zinc finger protein 260-like; K09228 KRAB domain-containing zinc finger protein (A)	Molecular Function: nucleic acid binding (GO:0003676), Cellular Component: intracellular (GO:0005622), Biological Process: regulation of transcription, DNA-dependent (GO:0006355)
evm.model.chr21.1505	GO:0004221; ubiquitin thiolesterase activity; Molecular Function	PREDICTED: ubiquitin carboxyl-terminal hydrolase 17-like protein 6 [Tarsius syrichta]	Ubiquitin carboxyl-terminal hydrolase 17-like protein 19 OS=Homo sapiens GN=USP17L19 PE=3 SV=1	ubiquitin carboxyl-terminal hydrolase 17-like protein 6; K11845 ubiquitin carboxyl-terminal hydrolase 17 [EC:3.4.19.12] (A)	Molecular Function: ubiquitin thiolesterase activity (GO:0004221), Biological Process: ubiquitin-dependent protein catabolic process (GO:0006511)
evm.model.chr21.926	GO:0003676; nucleic acid binding; Molecular Function	PREDICTED: LOW QUALITY PROTEIN: zinc finger protein 260-like [Jaculus jaculus]	Zinc finger protein 157 OS=Homo sapiens GN=ZNF157 PE=2 SV=2	zinc finger protein 658B-like; K09228 KRAB domain-containing zinc finger protein (A)	Molecular Function: nucleic acid binding (GO:0003676), Cellular Component: intracellular (GO:0005622), Biological Process: regulation of transcription, DNA-dependent (GO:0006355)
evm.model.chr21.1347	GO:0003676; nucleic acid binding; Molecular Function	PREDICTED: LOW QUALITY PROTEIN: zinc finger protein 260-like [Jaculus jaculus]	Zinc finger protein 420 OS=Homo sapiens GN=ZNF420 PE=1 SV=1	ZNF420; zinc finger protein 420; K09228 KRAB domain-containing zinc finger protein (A)	Molecular Function: nucleic acid binding (GO:0003676), Cellular Component: intracellular (GO:0005622), Biological Process: regulation of transcription, DNA-dependent (GO:0006355)
evm.model.chr21.1458	GO:0004221; ubiquitin thiolesterase activity; Molecular Function	PREDICTED: ubiquitin carboxyl-terminal hydrolase 17-like protein 6 [Tarsius syrichta]	Ubiquitin carboxyl-terminal hydrolase 17-like protein 20 OS=Homo sapiens GN=USP17L20 PE=3 SV=1	ubiquitin carboxyl-terminal hydrolase 17-like protein 6; K11845 ubiquitin carboxyl-terminal hydrolase 17 [EC:3.4.19.12] (A)	Molecular Function: ubiquitin thiolesterase activity (GO:0004221), Biological Process: ubiquitin-dependent protein catabolic process (GO:0006511)
evm.model.chr21.1446	GO:0003676; nucleic acid binding; Molecular Function	PREDICTED: LOW QUALITY PROTEIN: zinc finger protein 585A-like [Oryctolagus cuniculus]	Zinc finger protein 850 OS=Homo sapiens GN=ZNF850 PE=3 SV=2	zinc finger protein 585A-like; K09228 KRAB domain-containing zinc finger protein (A)	Molecular Function: nucleic acid binding (GO:0003676), Cellular Component: intracellular (GO:0005622), Biological Process: regulation of transcription, DNA-dependent (GO:0006355)
evm.model.chr21.1435	GO:0003676; nucleic acid binding; Molecular Function	PREDICTED: LOW QUALITY PROTEIN: zinc finger protein 208-like [Jaculus jaculus]	Zinc finger protein 208 OS=Homo sapiens GN=ZNF208 PE=2 SV=2	zinc finger protein 658B-like; K09228 KRAB domain-containing zinc finger protein (A)	Molecular Function: nucleic acid binding (GO:0003676), Cellular Component: intracellular (GO:0005622), Biological Process: regulation of transcription, DNA-dependent (GO:0006355)
evm.model.chr21.916	GO:0004221; ubiquitin thiolesterase activity; Molecular Function	PREDICTED: ubiquitin carboxyl-terminal hydrolase 17-like protein 6 [Tarsius syrichta]	Ubiquitin carboxyl-terminal hydrolase 17-like protein 20 OS=Homo sapiens GN=USP17L20 PE=3 SV=1	USP17L22; ubiquitin specific peptidase 17-like family member 22 (EC:3.4.19.12); K11845 ubiquitin carboxyl-terminal hydrolase 17 [EC:3.4.19.12] (A)	Molecular Function: ubiquitin thiolesterase activity (GO:0004221), Biological Process: ubiquitin-dependent protein catabolic process (GO:0006511)
evm.model.chr21.662	GO:0004221; ubiquitin thiolesterase activity; Molecular Function	PREDICTED: ubiquitin carboxyl-terminal hydrolase 17-like protein 6 [Tarsius syrichta]	Ubiquitin carboxyl-terminal hydrolase 17-like protein 20 OS=Homo sapiens GN=USP17L20 PE=3 SV=1	USP17L22; ubiquitin specific peptidase 17-like family member 22 (EC:3.4.19.12); K11845 ubiquitin carboxyl-terminal hydrolase 17 [EC:3.4.19.12] (A)	Molecular Function: ubiquitin thiolesterase activity (GO:0004221), Biological Process: ubiquitin-dependent protein catabolic process (GO:0006511)
evm.model.chr21.1415	GO:0003676; nucleic acid binding; Molecular Function	PREDICTED: zinc finger protein 658B-like [Sarcophilus harrisii]	Zinc finger protein 850 OS=Homo sapiens GN=ZNF850 PE=3 SV=2	zinc finger protein 658B-like; K09228 KRAB domain-containing zinc finger protein (A)	Molecular Function: nucleic acid binding (GO:0003676), Cellular Component: intracellular (GO:0005622), Biological Process: regulation of transcription, DNA-dependent (GO:0006355)
evm.model.chr21.1603	GO:0003676; nucleic acid binding; Molecular Function	PREDICTED: zinc finger protein 646-like [Cricetulus griseus]	Zinc finger protein 208 OS=Homo sapiens GN=ZNF208 PE=2 SV=2	zinc finger protein 658B-like; K09228 KRAB domain-containing zinc finger protein (A)	Molecular Function: nucleic acid binding (GO:0003676), Cellular Component: intracellular (GO:0005622), Biological Process: regulation of transcription, DNA-dependent (GO:0006355)
evm.model.chr21.588	GO:0004930; G-protein coupled receptor activity; Molecular Function	PREDICTED: vomeronasal type-2 receptor 116-like [Jaculus jaculus]	Vomeronasal type-2 receptor 116 OS=Mus musculus GN=Vmn2r116 PE=1 SV=1	vomeronasal type-2 receptor 116-like; K04613 vomeronasal 2 receptor (A)	Molecular Function: G-protein coupled receptor activity (GO:0004930), Biological Process: G-protein coupled receptor signaling pathway (GO:0007186), Cellular Component: integral to membrane (GO:0016021)
evm.model.chr21.614	GO:0003676; nucleic acid binding; Molecular Function	PREDICTED: zinc finger protein 585B-like [Jaculus jaculus]	Zinc finger protein 420 OS=Homo sapiens GN=ZNF420 PE=1 SV=1	zinc finger protein 260-like; K09228 KRAB domain-containing zinc finger protein (A)	Molecular Function: nucleic acid binding (GO:0003676), Cellular Component: intracellular (GO:0005622), Biological Process: regulation of transcription, DNA-dependent (GO:0006355)
evm.model.chr21.296	GO:0003676; nucleic acid binding; Molecular Function	PREDICTED: zinc finger protein 84-like isoform X1 [Jaculus jaculus]	Zinc finger protein 84 OS=Homo sapiens GN=ZNF84 PE=1 SV=2	zinc finger protein 585A-like; K09228 KRAB domain-containing zinc finger protein (A)	Molecular Function: nucleic acid binding (GO:0003676), Cellular Component: intracellular (GO:0005622), Biological Process: regulation of transcription, DNA-dependent (GO:0006355)
evm.model.chr21.761	GO:0003676; nucleic acid binding; Molecular Function	PREDICTED: zinc finger protein 585B-like [Jaculus jaculus]	Zinc finger protein 850 OS=Homo sapiens GN=ZNF850 PE=3 SV=2	zinc finger protein 585A-like; K09228 KRAB domain-containing zinc finger protein (A)	Molecular Function: nucleic acid binding (GO:0003676), Cellular Component: intracellular (GO:0005622), Biological Process: regulation of transcription, DNA-dependent (GO:0006355)
evm.model.chr21.352	GO:0003676; nucleic acid binding; Molecular Function	PREDICTED: LOW QUALITY PROTEIN: zinc finger protein 260-like [Jaculus jaculus]	Zinc finger protein 585B OS=Homo sapiens GN=ZNF585B PE=2 SV=1	zinc finger protein 585A-like; K09228 KRAB domain-containing zinc finger protein (A)	Molecular Function: nucleic acid binding (GO:0003676), Cellular Component: intracellular (GO:0005622), Biological Process: regulation of transcription, DNA-dependent (GO:0006355)
evm.model.chr21.1276	GO:0004221; ubiquitin thiolesterase activity; Molecular Function	PREDICTED: ubiquitin carboxyl-terminal hydrolase 17-like protein 6 [Tarsius syrichta]	Ubiquitin carboxyl-terminal hydrolase 17-like protein 20 OS=Homo sapiens GN=USP17L20 PE=3 SV=1	ubiquitin carboxyl-terminal hydrolase 17-like protein 6; K11845 ubiquitin carboxyl-terminal hydrolase 17 [EC:3.4.19.12] (A)	Molecular Function: ubiquitin thiolesterase activity (GO:0004221), Biological Process: ubiquitin-dependent protein catabolic process (GO:0006511)
evm.model.chr21.1038	GO:0003676; nucleic acid binding; Molecular Function	PREDICTED: LOW QUALITY PROTEIN: zinc finger protein 260-like [Jaculus jaculus]	Zinc finger protein 420 OS=Homo sapiens GN=ZNF420 PE=1 SV=1	zinc finger protein 260-like; K09228 KRAB domain-containing zinc finger protein (A)	Molecular Function: nucleic acid binding (GO:0003676), Cellular Component: intracellular (GO:0005622), Biological Process: regulation of transcription, DNA-dependent (GO:0006355)
evm.model.chr21.1661	GO:0003676; nucleic acid binding; Molecular Function	PREDICTED: LOW QUALITY PROTEIN: zinc finger protein 260-like [Jaculus jaculus]	Zinc finger protein 420 OS=Homo sapiens GN=ZNF420 PE=1 SV=1	zinc finger protein 260-like; K09228 KRAB domain-containing zinc finger protein (A)	Molecular Function: nucleic acid binding (GO:0003676), Cellular Component: intracellular (GO:0005622), Biological Process: regulation of transcription, DNA-dependent (GO:0006355)
evm.model.chr21.1462	GO:0003676; nucleic acid binding; Molecular Function	PREDICTED: zinc finger protein 585B-like [Jaculus jaculus]	Zinc finger protein 585A OS=Homo sapiens GN=ZNF585A PE=2 SV=2	zinc finger protein 260-like; K09228 KRAB domain-containing zinc finger protein (A)	Molecular Function: nucleic acid binding (GO:0003676), Cellular Component: intracellular (GO:0005622), Biological Process: regulation of transcription, DNA-dependent (GO:0006355)
evm.model.chr21.674	GO:0003676; nucleic acid binding; Molecular Function	PREDICTED: zinc finger protein 208 isoform X1 [Orcinus orca]	Zinc finger protein 208 OS=Homo sapiens GN=ZNF208 PE=2 SV=2	zinc finger protein 658B-like; K09228 KRAB domain-containing zinc finger protein (A)	Molecular Function: nucleic acid binding (GO:0003676), Cellular Component: intracellular (GO:0005622), Biological Process: regulation of transcription, DNA-dependent (GO:0006355)
evm.model.chr21.1197	GO:0004221; ubiquitin thiolesterase activity; Molecular Function	PREDICTED: ubiquitin carboxyl-terminal hydrolase 17-like protein 6 [Tarsius syrichta]	Ubiquitin carboxyl-terminal hydrolase 17-like protein 20 OS=Homo sapiens GN=USP17L20 PE=3 SV=1	ubiquitin carboxyl-terminal hydrolase 17-like protein 6; K11845 ubiquitin carboxyl-terminal hydrolase 17 [EC:3.4.19.12] (A)	Molecular Function: ubiquitin thiolesterase activity (GO:0004221), Biological Process: ubiquitin-dependent protein catabolic process (GO:0006511)
evm.model.chr21.682	GO:0003676; nucleic acid binding; Molecular Function	PREDICTED: zinc finger protein 585B-like [Jaculus jaculus]	Zinc finger protein 268 OS=Homo sapiens GN=ZNF268 PE=1 SV=2	zinc finger protein 585A-like; K09228 KRAB domain-containing zinc finger protein (A)	Molecular Function: nucleic acid binding (GO:0003676), Cellular Component: intracellular (GO:0005622), Biological Process: regulation of transcription, DNA-dependent (GO:0006355)
evm.model.chr21.673	GO:0003676; nucleic acid binding; Molecular Function	PREDICTED: LOW QUALITY PROTEIN: zinc finger protein 585A-like [Oryctolagus cuniculus]	Zinc finger protein 850 OS=Homo sapiens GN=ZNF850 PE=3 SV=2	zinc finger protein 585A-like; K09228 KRAB domain-containing zinc finger protein (A)	Molecular Function: nucleic acid binding (GO:0003676), Cellular Component: intracellular (GO:0005622), Biological Process: regulation of transcription, DNA-dependent (GO:0006355)
evm.model.chr21.932	GO:0003676; nucleic acid binding; Molecular Function	PREDICTED: zinc finger protein 791-like [Jaculus jaculus]	Zinc finger protein 627 OS=Homo sapiens GN=ZNF627 PE=1 SV=1	zinc finger protein 709-like; K09228 KRAB domain-containing zinc finger protein (A)	Molecular Function: nucleic acid binding (GO:0003676), Cellular Component: intracellular (GO:0005622), Biological Process: regulation of transcription, DNA-dependent (GO:0006355)
evm.model.chr21.413	GO:0003676; nucleic acid binding; Molecular Function	PREDICTED: zinc finger protein 658B-like [Sarcophilus harrisii]	Zinc finger protein 208 OS=Homo sapiens GN=ZNF208 PE=2 SV=2	zinc finger protein 658B-like; K09228 KRAB domain-containing zinc finger protein (A)	Molecular Function: nucleic acid binding (GO:0003676), Cellular Component: intracellular (GO:0005622), Biological Process: regulation of transcription, DNA-dependent (GO:0006355)
evm.model.chr21.1082	GO:0004221; ubiquitin thiolesterase activity; Molecular Function	PREDICTED: ubiquitin carboxyl-terminal hydrolase 17-like protein 6 [Tarsius syrichta]	Ubiquitin carboxyl-terminal hydrolase 17-like protein 20 OS=Homo sapiens GN=USP17L20 PE=3 SV=1	ubiquitin carboxyl-terminal hydrolase 17-like; K11845 ubiquitin carboxyl-terminal hydrolase 17 [EC:3.4.19.12] (A)	Molecular Function: ubiquitin thiolesterase activity (GO:0004221), Biological Process: ubiquitin-dependent protein catabolic process (GO:0006511)
evm.model.chr21.293	GO:0003676; nucleic acid binding; Molecular Function	PREDICTED: LOW QUALITY PROTEIN: zinc finger protein 585A-like [Oryctolagus cuniculus]	Zinc finger protein 268 OS=Homo sapiens GN=ZNF268 PE=1 SV=2	zinc finger protein 585A-like; K09228 KRAB domain-containing zinc finger protein (A)	Molecular Function: nucleic acid binding (GO:0003676), Cellular Component: intracellular (GO:0005622), Biological Process: regulation of transcription, DNA-dependent (GO:0006355)
evm.model.chr21.951	GO:0003676; nucleic acid binding; Molecular Function	PREDICTED: LOW QUALITY PROTEIN: zinc finger protein 721-like [Jaculus jaculus]	Zinc finger protein 709 OS=Homo sapiens GN=ZNF709 PE=2 SV=1	Zfp709, BC021921, GIOT-4, HIT-40; zinc finger protein 709; K09228 KRAB domain-containing zinc finger protein (A)	Molecular Function: nucleic acid binding (GO:0003676), Cellular Component: intracellular (GO:0005622), Biological Process: regulation of transcription, DNA-dependent (GO:0006355)
evm.model.chr21.1052	GO:0003676; nucleic acid binding; Molecular Function	PREDICTED: zinc finger protein 300 isoform X2 [Ailuropoda melanoleuca]	Zinc finger protein 268 OS=Homo sapiens GN=ZNF268 PE=1 SV=2	zinc finger protein 585A-like; K09228 KRAB domain-containing zinc finger protein (A)	Molecular Function: nucleic acid binding (GO:0003676), Cellular Component: intracellular (GO:0005622), Biological Process: regulation of transcription, DNA-dependent (GO:0006355)
evm.model.chr21.649	GO:0003677; DNA binding; Molecular Function	NA	NA	NA	Molecular Function: DNA binding (GO:0003677), Molecular Function: ligand-activated sequence-specific DNA binding RNA polymerase II transcription factor activity (GO:0004879), Cellular Component: nucleus (GO:0005634), Biological Process: regulation of transcription, DNA-dependent (GO:0006355)
evm.model.chr21.1552	GO:0004221; ubiquitin thiolesterase activity; Molecular Function	PREDICTED: ubiquitin carboxyl-terminal hydrolase 17-like protein 6 [Tarsius syrichta]	Ubiquitin carboxyl-terminal hydrolase 17-like protein 20 OS=Homo sapiens GN=USP17L20 PE=3 SV=1	USP17; ubiquitin carboxyl-terminal hydrolase 17-like protein 22; K11845 ubiquitin carboxyl-terminal hydrolase 17 [EC:3.4.19.12] (A)	Molecular Function: ubiquitin thiolesterase activity (GO:0004221), Biological Process: ubiquitin-dependent protein catabolic process (GO:0006511)
evm.model.chr21.935	GO:0003676; nucleic acid binding; Molecular Function	PREDICTED: zinc finger protein 791-like [Jaculus jaculus]	Zinc finger protein 709 OS=Homo sapiens GN=ZNF709 PE=2 SV=1	zinc finger protein 709-like; K09228 KRAB domain-containing zinc finger protein (A)	Molecular Function: nucleic acid binding (GO:0003676), Cellular Component: intracellular (GO:0005622), Biological Process: regulation of transcription, DNA-dependent (GO:0006355)
evm.model.chr21.1051	GO:0003676; nucleic acid binding; Molecular Function	PREDICTED: LOW QUALITY PROTEIN: zinc finger protein 585A-like [Oryctolagus cuniculus]	Zinc finger protein 850 OS=Homo sapiens GN=ZNF850 PE=3 SV=2	zinc finger protein 585A-like; K09228 KRAB domain-containing zinc finger protein (A)	Molecular Function: nucleic acid binding (GO:0003676), Cellular Component: intracellular (GO:0005622), Biological Process: regulation of transcription, DNA-dependent (GO:0006355)
evm.model.chr21.762	GO:0003676; nucleic acid binding; Molecular Function	PREDICTED: LOW QUALITY PROTEIN: zinc finger protein 260-like [Jaculus jaculus]	Zinc finger protein 420 OS=Bos taurus GN=ZNF420 PE=2 SV=1	zinc finger protein 420-like; K09228 KRAB domain-containing zinc finger protein (A)	Molecular Function: nucleic acid binding (GO:0003676), Cellular Component: intracellular (GO:0005622), Biological Process: regulation of transcription, DNA-dependent (GO:0006355)
evm.model.chr21.1648	GO:0003676; nucleic acid binding; Molecular Function	PREDICTED: LOW QUALITY PROTEIN: zinc finger protein 585A-like [Oryctolagus cuniculus]	Zinc finger protein 850 OS=Homo sapiens GN=ZNF850 PE=3 SV=2	zinc finger protein 585A-like; K09228 KRAB domain-containing zinc finger protein (A)	Molecular Function: nucleic acid binding (GO:0003676), Cellular Component: intracellular (GO:0005622), Biological Process: regulation of transcription, DNA-dependent (GO:0006355)
evm.model.chr21.1407	GO:0003676; nucleic acid binding; Molecular Function	PREDICTED: LOW QUALITY PROTEIN: zinc finger protein 585A-like [Oryctolagus cuniculus]	Zinc finger protein 850 OS=Homo sapiens GN=ZNF850 PE=3 SV=2	zinc finger protein 585A-like; K09228 KRAB domain-containing zinc finger protein (A)	Molecular Function: nucleic acid binding (GO:0003676), Cellular Component: intracellular (GO:0005622), Biological Process: regulation of transcription, DNA-dependent (GO:0006355)
evm.model.chr21.386	GO:0003676; nucleic acid binding; Molecular Function	PREDICTED: zinc finger protein 84-like isoform X1 [Jaculus jaculus]	Zinc finger protein 420 OS=Homo sapiens GN=ZNF420 PE=1 SV=1	zinc finger protein 658B-like; K09228 KRAB domain-containing zinc finger protein (A)	Molecular Function: nucleic acid binding (GO:0003676), Cellular Component: intracellular (GO:0005622), Biological Process: regulation of transcription, DNA-dependent (GO:0006355)
evm.model.chr21.1557	GO:0046872; metal ion binding; Molecular Function	PREDICTED: zinc finger protein OZF-like [Jaculus jaculus]	Zinc finger protein 300 OS=Homo sapiens GN=ZNF300 PE=1 SV=1	zinc finger protein 345-like; K09228 KRAB domain-containing zinc finger protein (A)	Molecular Function: metal ion binding (GO:0046872)
evm.model.chr21.1662	GO:0003676; nucleic acid binding; Molecular Function	PREDICTED: LOW QUALITY PROTEIN: zinc finger protein 585A-like [Oryctolagus cuniculus]	Zinc finger protein 850 OS=Homo sapiens GN=ZNF850 PE=3 SV=2	zinc finger protein 585A-like; K09228 KRAB domain-containing zinc finger protein (A)	Molecular Function: nucleic acid binding (GO:0003676), Cellular Component: intracellular (GO:0005622), Biological Process: regulation of transcription, DNA-dependent (GO:0006355)
evm.model.chr21.632	GO:0003676; nucleic acid binding; Molecular Function	PREDICTED: zinc finger protein 585B-like [Jaculus jaculus]	Zinc finger protein 268 OS=Homo sapiens GN=ZNF268 PE=1 SV=2	zinc finger protein 585A-like; K09228 KRAB domain-containing zinc finger protein (A)	Molecular Function: nucleic acid binding (GO:0003676), Cellular Component: intracellular (GO:0005622), Biological Process: regulation of transcription, DNA-dependent (GO:0006355)
evm.model.chr21.584	GO:0003676; nucleic acid binding; Molecular Function	PREDICTED: LOW QUALITY PROTEIN: zinc finger protein 208-like [Jaculus jaculus]	Zinc finger protein 850 OS=Homo sapiens GN=ZNF850 PE=3 SV=2	uncharacterized LOC106880326; K09228 KRAB domain-containing zinc finger protein (A)	Molecular Function: nucleic acid binding (GO:0003676), Cellular Component: intracellular (GO:0005622), Biological Process: regulation of transcription, DNA-dependent (GO:0006355)
evm.model.chr21.1229	GO:0046872; metal ion binding; Molecular Function	PREDICTED: LOW QUALITY PROTEIN: zinc finger protein 208-like [Jaculus jaculus]	Zinc finger protein 208 OS=Homo sapiens GN=ZNF208 PE=2 SV=2	zinc finger protein 658B-like; K09228 KRAB domain-containing zinc finger protein (A)	Molecular Function: metal ion binding (GO:0046872)
evm.model.chr21.587	GO:0015343; siderophore transmembrane transporter activity; Molecular Function	NA	NA	NA	Molecular Function: siderophore transmembrane transporter activity (GO:0015343), Biological Process: siderophore transport (GO:0015891), Cellular Component: outer membrane-bounded periplasmic space (GO:0030288), Molecular Function: energy transducer activity (GO:0031992)
evm.model.chr21.1612	GO:0000976; transcription regulatory region sequence-specific DNA binding; Molecular Function	DUX4 [Homo sapiens]	Double homeobox protein 4C OS=Homo sapiens GN=DUX4L9 PE=1 SV=1	OTX2; orthodenticle homeobox 2; K18490 homeobox protein OTX2 (A)	Molecular Function: sequence-specific DNA binding transcription factor activity (GO:0003700), Biological Process: regulation of transcription, DNA-dependent (GO:0006355), Molecular Function: sequence-specific DNA binding (GO:0043565)
evm.model.chr21.1346	GO:0003676; nucleic acid binding; Molecular Function	PREDICTED: LOW QUALITY PROTEIN: zinc finger protein 260-like [Jaculus jaculus]	Zinc finger protein 420 OS=Homo sapiens GN=ZNF420 PE=1 SV=1	zinc finger protein 260-like; K09228 KRAB domain-containing zinc finger protein (A)	Molecular Function: nucleic acid binding (GO:0003676), Cellular Component: intracellular (GO:0005622), Biological Process: regulation of transcription, DNA-dependent (GO:0006355)
evm.model.chr21.396	GO:0000976; transcription regulatory region sequence-specific DNA binding; Molecular Function	PREDICTED: double homeobox protein 1-like [Galeopterus variegatus]	Double homeobox protein 4C OS=Homo sapiens GN=DUX4L9 PE=1 SV=1	homeobox expressed in ES cells 1-B-like; K09354 homeobox protein expressed in ES cells 1 (A)	Molecular Function: sequence-specific DNA binding transcription factor activity (GO:0003700), Biological Process: regulation of transcription, DNA-dependent (GO:0006355), Molecular Function: sequence-specific DNA binding (GO:0043565)
evm.model.chr21.462	GO:0003676; nucleic acid binding; Molecular Function	PREDICTED: zinc finger protein 646-like [Cricetulus griseus]	Zinc finger protein 850 OS=Homo sapiens GN=ZNF850 PE=3 SV=2	uncharacterized LOC100915658; K09228 KRAB domain-containing zinc finger protein (A)	Molecular Function: nucleic acid binding (GO:0003676), Cellular Component: intracellular (GO:0005622), Biological Process: regulation of transcription, DNA-dependent (GO:0006355)
evm.model.chr21.1673	GO:0003676; nucleic acid binding; Molecular Function	PREDICTED: LOW QUALITY PROTEIN: zinc finger protein 585A-like [Oryctolagus cuniculus]	Zinc finger protein 850 OS=Homo sapiens GN=ZNF850 PE=3 SV=2	zinc finger protein 585A-like; K09228 KRAB domain-containing zinc finger protein (A)	Molecular Function: nucleic acid binding (GO:0003676), Cellular Component: intracellular (GO:0005622), Biological Process: regulation of transcription, DNA-dependent (GO:0006355)
evm.model.chr21.1429	GO:0003676; nucleic acid binding; Molecular Function	PREDICTED: LOW QUALITY PROTEIN: zinc finger protein 260-like [Jaculus jaculus]	Zinc finger protein 585B OS=Homo sapiens GN=ZNF585B PE=2 SV=1	zinc finger protein 585A-like; K09228 KRAB domain-containing zinc finger protein (A)	Molecular Function: nucleic acid binding (GO:0003676), Cellular Component: intracellular (GO:0005622), Biological Process: regulation of transcription, DNA-dependent (GO:0006355)
evm.model.chr21.236	GO:0004930; G-protein coupled receptor activity; Molecular Function	PREDICTED: LOW QUALITY PROTEIN: zinc finger protein 585A-like [Oryctolagus cuniculus]	Zinc finger protein 850 OS=Homo sapiens GN=ZNF850 PE=3 SV=2	zinc finger protein 585A-like; K09228 KRAB domain-containing zinc finger protein (A)	Molecular Function: G-protein coupled receptor activity (GO:0004930), Biological Process: G-protein coupled receptor signaling pathway (GO:0007186), Cellular Component: integral to membrane (GO:0016021)
evm.model.chr21.1344	GO:0003676; nucleic acid binding; Molecular Function	PREDICTED: LOW QUALITY PROTEIN: zinc finger protein 585A-like [Oryctolagus cuniculus]	Zinc finger protein 850 OS=Homo sapiens GN=ZNF850 PE=3 SV=2	zinc finger protein 585A-like; K09228 KRAB domain-containing zinc finger protein (A)	Molecular Function: nucleic acid binding (GO:0003676), Cellular Component: intracellular (GO:0005622), Biological Process: regulation of transcription, DNA-dependent (GO:0006355)
evm.model.chr21.681	GO:0004221; ubiquitin thiolesterase activity; Molecular Function	PREDICTED: ubiquitin carboxyl-terminal hydrolase 17-like protein 6 [Tarsius syrichta]	Ubiquitin carboxyl-terminal hydrolase 17-like protein 12 OS=Homo sapiens GN=USP17L12 PE=3 SV=1	ubiquitin carboxyl-terminal hydrolase 17-like protein 22; K11845 ubiquitin carboxyl-terminal hydrolase 17 [EC:3.4.19.12] (A)	Molecular Function: ubiquitin thiolesterase activity (GO:0004221), Biological Process: ubiquitin-dependent protein catabolic process (GO:0006511)
evm.model.chr21.1396	GO:0003676; nucleic acid binding; Molecular Function	PREDICTED: zinc finger protein 646-like [Cricetulus griseus]	Zinc finger protein 208 OS=Homo sapiens GN=ZNF208 PE=2 SV=2	zinc finger protein 658B-like; K09228 KRAB domain-containing zinc finger protein (A)	Molecular Function: nucleic acid binding (GO:0003676), Cellular Component: intracellular (GO:0005622), Biological Process: regulation of transcription, DNA-dependent (GO:0006355)
evm.model.chr21.1361	GO:0006527; arginine catabolic process; Biological Process	PREDICTED: LOW QUALITY PROTEIN: zinc finger protein 585A-like [Oryctolagus cuniculus]	Zinc finger protein 850 OS=Homo sapiens GN=ZNF850 PE=3 SV=2	zinc finger protein 585A-like; K09228 KRAB domain-containing zinc finger protein (A)	Biological Process: arginine catabolic process (GO:0006527), Biological Process: spermidine biosynthetic process (GO:0008295), Molecular Function: arginine decarboxylase activity (GO:0008792)
evm.model.chr21.1235	GO:0003676; nucleic acid binding; Molecular Function	PREDICTED: LOW QUALITY PROTEIN: zinc finger protein 585A-like [Oryctolagus cuniculus]	Zinc finger protein 268 OS=Homo sapiens GN=ZNF268 PE=1 SV=2	zinc finger protein 585A-like; K09228 KRAB domain-containing zinc finger protein (A)	Molecular Function: nucleic acid binding (GO:0003676), Cellular Component: intracellular (GO:0005622), Biological Process: regulation of transcription, DNA-dependent (GO:0006355)
evm.model.chr21.1590	GO:0003676; nucleic acid binding; Molecular Function	PREDICTED: zinc finger protein 850-like [Sarcophilus harrisii]	Zinc finger protein 850 OS=Homo sapiens GN=ZNF850 PE=3 SV=2	zinc finger protein 850-like; K09228 KRAB domain-containing zinc finger protein (A)	Molecular Function: nucleic acid binding (GO:0003676), Cellular Component: intracellular (GO:0005622), Biological Process: regulation of transcription, DNA-dependent (GO:0006355)
evm.model.chr21.464	GO:0003676; nucleic acid binding; Molecular Function	PREDICTED: LOW QUALITY PROTEIN: zinc finger protein 260-like [Jaculus jaculus]	Zinc finger protein 585B OS=Homo sapiens GN=ZNF585B PE=2 SV=1	zinc finger protein 585A-like; K09228 KRAB domain-containing zinc finger protein (A)	Molecular Function: nucleic acid binding (GO:0003676), Cellular Component: intracellular (GO:0005622), Biological Process: regulation of transcription, DNA-dependent (GO:0006355)
evm.model.chr21.302	GO:0003676; nucleic acid binding; Molecular Function	PREDICTED: zinc finger protein 420-like [Jaculus jaculus]	Zinc finger protein 420 OS=Bos taurus GN=ZNF420 PE=2 SV=1	zinc finger protein 260-like; K09228 KRAB domain-containing zinc finger protein (A)	Molecular Function: nucleic acid binding (GO:0003676), Cellular Component: intracellular (GO:0005622), Biological Process: regulation of transcription, DNA-dependent (GO:0006355)
evm.model.chr21.291	NA	NA	NA	NA	NA
evm.model.chr21.1375	GO:0004221; ubiquitin thiolesterase activity; Molecular Function	PREDICTED: ubiquitin carboxyl-terminal hydrolase 17-like protein 6 [Tarsius syrichta]	Ubiquitin carboxyl-terminal hydrolase 17-like protein 20 OS=Homo sapiens GN=USP17L20 PE=3 SV=1	ubiquitin carboxyl-terminal hydrolase 17-like protein 6; K11845 ubiquitin carboxyl-terminal hydrolase 17 [EC:3.4.19.12] (A)	Molecular Function: ubiquitin thiolesterase activity (GO:0004221), Biological Process: ubiquitin-dependent protein catabolic process (GO:0006511)
evm.model.chr21.383	GO:0003676; nucleic acid binding; Molecular Function	PREDICTED: LOW QUALITY PROTEIN: zinc finger protein 585A-like [Oryctolagus cuniculus]	Zinc finger protein 850 OS=Homo sapiens GN=ZNF850 PE=3 SV=2	zinc finger protein 585A-like; K09228 KRAB domain-containing zinc finger protein (A)	Molecular Function: nucleic acid binding (GO:0003676), Cellular Component: intracellular (GO:0005622), Biological Process: regulation of transcription, DNA-dependent (GO:0006355)
evm.model.chr21.1526	GO:0003676; nucleic acid binding; Molecular Function	PREDICTED: LOW QUALITY PROTEIN: zinc finger protein 260-like [Jaculus jaculus]	Zinc finger protein 268 OS=Homo sapiens GN=ZNF268 PE=1 SV=2	zinc finger protein 585A-like; K09228 KRAB domain-containing zinc finger protein (A)	Molecular Function: nucleic acid binding (GO:0003676), Cellular Component: intracellular (GO:0005622), Biological Process: regulation of transcription, DNA-dependent (GO:0006355)
evm.model.chr21.957	GO:0004930; G-protein coupled receptor activity; Molecular Function	PREDICTED: vomeronasal type-2 receptor 116-like [Jaculus jaculus]	Vomeronasal type-2 receptor 116 OS=Mus musculus GN=Vmn2r116 PE=1 SV=1	Vmn2r16, EG384220; vomeronasal 2, receptor 16; K04613 vomeronasal 2 receptor (A)	Molecular Function: G-protein coupled receptor activity (GO:0004930), Biological Process: G-protein coupled receptor signaling pathway (GO:0007186)
evm.model.chr21.709	GO:0003676; nucleic acid binding; Molecular Function	PREDICTED: LOW QUALITY PROTEIN: zinc finger protein 260-like [Jaculus jaculus]	Zinc finger protein 585A OS=Homo sapiens GN=ZNF585A PE=2 SV=2	zinc finger protein 585A-like; K09228 KRAB domain-containing zinc finger protein (A)	Molecular Function: nucleic acid binding (GO:0003676), Cellular Component: intracellular (GO:0005622), Biological Process: regulation of transcription, DNA-dependent (GO:0006355)
evm.model.chr21.653	GO:0003676; nucleic acid binding; Molecular Function	PREDICTED: zinc finger protein 84-like isoform X1 [Jaculus jaculus]	Zinc finger protein 420 OS=Homo sapiens GN=ZNF420 PE=1 SV=1	zinc finger protein 260-like; K09228 KRAB domain-containing zinc finger protein (A)	Molecular Function: nucleic acid binding (GO:0003676), Cellular Component: intracellular (GO:0005622), Biological Process: regulation of transcription, DNA-dependent (GO:0006355)
evm.model.chr21.1041	GO:0003676; nucleic acid binding; Molecular Function	PREDICTED: zinc finger protein 658B-like [Sarcophilus harrisii]	Zinc finger protein 208 OS=Homo sapiens GN=ZNF208 PE=2 SV=2	zinc finger protein 658B-like; K09228 KRAB domain-containing zinc finger protein (A)	Molecular Function: nucleic acid binding (GO:0003676), Cellular Component: intracellular (GO:0005622), Biological Process: regulation of transcription, DNA-dependent (GO:0006355)
evm.model.chr21.1096	GO:0003676; nucleic acid binding; Molecular Function	PREDICTED: LOW QUALITY PROTEIN: zinc finger protein 585A-like [Oryctolagus cuniculus]	Zinc finger protein 850 OS=Homo sapiens GN=ZNF850 PE=3 SV=2	zinc finger protein 585A-like; K09228 KRAB domain-containing zinc finger protein (A)	Molecular Function: nucleic acid binding (GO:0003676), Cellular Component: intracellular (GO:0005622), Biological Process: regulation of transcription, DNA-dependent (GO:0006355)
evm.model.chr21.7	GO:0003676; nucleic acid binding; Molecular Function	PREDICTED: LOW QUALITY PROTEIN: zinc finger protein 260-like [Jaculus jaculus]	Zinc finger protein 268 OS=Homo sapiens GN=ZNF268 PE=1 SV=2	zinc finger protein 260-like; K09228 KRAB domain-containing zinc finger protein (A)	Molecular Function: nucleic acid binding (GO:0003676), Cellular Component: intracellular (GO:0005622), Biological Process: regulation of transcription, DNA-dependent (GO:0006355)
evm.model.chr21.1401	GO:0003676; nucleic acid binding; Molecular Function	PREDICTED: zinc finger protein 585B-like [Jaculus jaculus]	Zinc finger protein 420 OS=Homo sapiens GN=ZNF420 PE=1 SV=1	zinc finger protein 260-like; K09228 KRAB domain-containing zinc finger protein (A)	Molecular Function: nucleic acid binding (GO:0003676), Cellular Component: intracellular (GO:0005622), Biological Process: regulation of transcription, DNA-dependent (GO:0006355)
evm.model.chr21.947	GO:0003676; nucleic acid binding; Molecular Function	PREDICTED: zinc finger protein 791-like [Jaculus jaculus]	Zinc finger protein 709 OS=Homo sapiens GN=ZNF709 PE=2 SV=1	zinc finger protein 709-like; K09228 KRAB domain-containing zinc finger protein (A)	Molecular Function: nucleic acid binding (GO:0003676), Cellular Component: intracellular (GO:0005622), Biological Process: regulation of transcription, DNA-dependent (GO:0006355)
evm.model.chr21.285	GO:0003676; nucleic acid binding; Molecular Function	PREDICTED: LOW QUALITY PROTEIN: zinc finger protein 585A-like [Oryctolagus cuniculus]	Zinc finger protein 850 OS=Homo sapiens GN=ZNF850 PE=3 SV=2	zinc finger protein 585A-like; K09228 KRAB domain-containing zinc finger protein (A)	Molecular Function: nucleic acid binding (GO:0003676), Cellular Component: intracellular (GO:0005622), Biological Process: regulation of transcription, DNA-dependent (GO:0006355)
evm.model.chr21.564	GO:0003676; nucleic acid binding; Molecular Function	PREDICTED: zinc finger protein 420-like [Jaculus jaculus]	Zinc finger protein 268 OS=Homo sapiens GN=ZNF268 PE=1 SV=2	zinc finger protein 585A-like; K09228 KRAB domain-containing zinc finger protein (A)	Molecular Function: nucleic acid binding (GO:0003676), Cellular Component: intracellular (GO:0005622), Biological Process: regulation of transcription, DNA-dependent (GO:0006355)
evm.model.chr21.599	GO:0003676; nucleic acid binding; Molecular Function	PREDICTED: zinc finger protein 84-like isoform X1 [Jaculus jaculus]	Zinc finger protein 84 OS=Homo sapiens GN=ZNF84 PE=1 SV=2	zinc finger protein 585A-like; K09228 KRAB domain-containing zinc finger protein (A)	Molecular Function: G-protein coupled receptor activity (GO:0004930), Biological Process: G-protein coupled receptor signaling pathway (GO:0007186), Cellular Component: membrane (GO:0016020)
evm.model.chr21.952	GO:0003676; nucleic acid binding; Molecular Function	PREDICTED: LOW QUALITY PROTEIN: zinc finger protein 721-like [Jaculus jaculus]	Zinc finger protein 850 OS=Homo sapiens GN=ZNF850 PE=3 SV=2	zinc finger protein 14-like; K09228 KRAB domain-containing zinc finger protein (A)	Molecular Function: voltage-gated potassium channel activity (GO:0005249), Biological Process: potassium ion transport (GO:0006813), Cellular Component: integral to membrane (GO:0016021)
evm.model.chr21.179	GO:0003676; nucleic acid binding; Molecular Function	PREDICTED: zinc finger protein 850-like [Jaculus jaculus]	Zinc finger protein 850 OS=Homo sapiens GN=ZNF850 PE=3 SV=2	zinc finger protein 585A-like; K09228 KRAB domain-containing zinc finger protein (A)	Molecular Function: prostaglandin E receptor activity (GO:0004957), Biological Process: G-protein coupled receptor signaling pathway (GO:0007186), Cellular Component: integral to membrane (GO:0016021)
evm.model.chr21.927	GO:0003676; nucleic acid binding; Molecular Function	PREDICTED: zinc finger protein 84 isoform X1 [Orcinus orca]	Zinc finger protein 268 OS=Homo sapiens GN=ZNF268 PE=1 SV=2	zinc finger protein 585A-like; K09228 KRAB domain-containing zinc finger protein (A)	Biological Process: chemotaxis (GO:0006935), Biological Process: G-protein coupled receptor signaling pathway (GO:0007186), Cellular Component: integral to membrane (GO:0016021), Molecular Function: C-X-C chemokine receptor activity (GO:0016494), Biological Process: neutrophil activation (GO:0042119)
evm.model.chr21.1536	GO:0003676; nucleic acid binding; Molecular Function	PREDICTED: LOW QUALITY PROTEIN: zinc finger protein 260-like [Jaculus jaculus]	Zinc finger protein 420 OS=Homo sapiens GN=ZNF420 PE=1 SV=1	zinc finger protein 260-like; K09228 KRAB domain-containing zinc finger protein (A)	Molecular Function: G-protein coupled receptor activity (GO:0004930), Biological Process: G-protein coupled receptor signaling pathway (GO:0007186), Cellular Component: integral to membrane (GO:0016021)
evm.model.chr21.502	GO:0003676; nucleic acid binding; Molecular Function	PREDICTED: zinc finger protein 420-like [Nannospalax galili]	Zinc finger protein 84 OS=Homo sapiens GN=ZNF84 PE=1 SV=2	zinc finger protein 420-like; K09228 KRAB domain-containing zinc finger protein (A)	Molecular Function: aspartic-type endopeptidase activity (GO:0004190), Biological Process: proteolysis (GO:0006508)
evm.model.chr21.1223	GO:0003676; nucleic acid binding; Molecular Function	PREDICTED: LOW QUALITY PROTEIN: zinc finger protein 260-like [Jaculus jaculus]	Zinc finger protein 585B OS=Homo sapiens GN=ZNF585B PE=2 SV=1	zinc finger protein 658B-like; K09228 KRAB domain-containing zinc finger protein (A)	Molecular Function: structural constituent of cytoskeleton (GO:0005200), Molecular Function: GTP binding (GO:0005525), Cellular Component: microtubule (GO:0005874)
evm.model.chr21.954	GO:0003676; nucleic acid binding; Molecular Function	zinc finger protein 14 [Rattus norvegicus]	Zinc finger protein 709 OS=Homo sapiens GN=ZNF709 PE=2 SV=1	Zfp709, Hit40, Znf14; zinc finger protein 709; K09228 KRAB domain-containing zinc finger protein (A)	Biological Process: arginine catabolic process (GO:0006527), Biological Process: spermidine biosynthetic process (GO:0008295), Molecular Function: arginine decarboxylase activity (GO:0008792)
evm.model.chr21.1666	GO:0003676; nucleic acid binding; Molecular Function	PREDICTED: LOW QUALITY PROTEIN: zinc finger protein 585A-like [Oryctolagus cuniculus]	Zinc finger protein 850 OS=Homo sapiens GN=ZNF850 PE=3 SV=2	zinc finger protein 585A-like; K09228 KRAB domain-containing zinc finger protein (A)	Molecular Function: nucleic acid binding (GO:0003676), Cellular Component: intracellular (GO:0005622), Biological Process: regulation of transcription, DNA-dependent (GO:0006355)
evm.model.chr21.955	GO:0004930; G-protein coupled receptor activity; Molecular Function	PREDICTED: vomeronasal type-2 receptor 116-like [Jaculus jaculus]	Vomeronasal type-2 receptor 116 OS=Mus musculus GN=Vmn2r116 PE=1 SV=1	vomeronasal type-2 receptor 116-like; K04613 vomeronasal 2 receptor (A)	Cellular Component: membrane (GO:0016020)
evm.model.chr21.1608	GO:0004221; ubiquitin thiolesterase activity; Molecular Function	PREDICTED: ubiquitin carboxyl-terminal hydrolase 17-like protein 6 [Tarsius syrichta]	Ubiquitin carboxyl-terminal hydrolase 17-like protein 20 OS=Homo sapiens GN=USP17L20 PE=3 SV=1	ubiquitin carboxyl-terminal hydrolase 17-like protein 6; K11845 ubiquitin carboxyl-terminal hydrolase 17 [EC:3.4.19.12] (A)	Molecular Function: structural constituent of cytoskeleton (GO:0005200), Molecular Function: GTP binding (GO:0005525), Cellular Component: microtubule (GO:0005874)
evm.model.chr21.1665	GO:0005515; protein binding; Molecular Function	PREDICTED: LOW QUALITY PROTEIN: zinc finger protein 585A-like [Oryctolagus cuniculus]	Zinc finger protein 850 OS=Homo sapiens GN=ZNF850 PE=3 SV=2	zinc finger protein 585A-like; K09228 KRAB domain-containing zinc finger protein (A)	Molecular Function: protein binding (GO:0005515)
evm.model.chr21.228	GO:0003676; nucleic acid binding; Molecular Function	PREDICTED: zinc finger protein 850-like isoform X1 [Monodelphis domestica]	Zinc finger protein 850 OS=Homo sapiens GN=ZNF850 PE=3 SV=2	zinc finger protein 585A-like; K09228 KRAB domain-containing zinc finger protein (A)	Molecular Function: voltage-gated calcium channel activity (GO:0005245), Cellular Component: voltage-gated calcium channel complex (GO:0005891), Biological Process: calcium ion transmembrane transport (GO:0070588)
evm.model.chr21.402	GO:0003676; nucleic acid binding; Molecular Function	PREDICTED: LOW QUALITY PROTEIN: zinc finger protein 260-like [Jaculus jaculus]	Zinc finger protein 420 OS=Homo sapiens GN=ZNF420 PE=1 SV=1	zinc finger protein 260-like; K09228 KRAB domain-containing zinc finger protein (A)	Molecular Function: sodium:amino acid symporter activity (GO:0005283), Cellular Component: integral to plasma membrane (GO:0005887), Biological Process: neurotransmitter transport (GO:0006836), Cellular Component: membrane (GO:0016020)
evm.model.chr21.268	GO:0000166; nucleotide binding; Molecular Function	PREDICTED: double homeobox protein 1-like [Galeopterus variegatus]	Double homeobox protein 4C OS=Homo sapiens GN=DUX4L9 PE=1 SV=1	homeobox expressed in ES cells 1-B-like; K09354 homeobox protein expressed in ES cells 1 (A)	Molecular Function: transcription regulatory region sequence-specific DNA binding (GO:0000976)
evm.model.chr21.1445	GO:0003676; nucleic acid binding; Molecular Function	PREDICTED: LOW QUALITY PROTEIN: zinc finger protein 585A-like [Oryctolagus cuniculus]	Zinc finger protein 268 OS=Homo sapiens GN=ZNF268 PE=1 SV=2	zinc finger protein 585A-like; K09228 KRAB domain-containing zinc finger protein (A)	Molecular Function: transforming growth factor beta receptor binding (GO:0005160), Biological Process: cell growth (GO:0016049)
evm.model.chr21.398	GO:0004221; ubiquitin thiolesterase activity; Molecular Function	PREDICTED: ubiquitin carboxyl-terminal hydrolase 17-like protein 6 [Tarsius syrichta]	Ubiquitin carboxyl-terminal hydrolase 17-like protein 20 OS=Homo sapiens GN=USP17L20 PE=3 SV=1	ubiquitin carboxyl-terminal hydrolase 17-like; K11845 ubiquitin carboxyl-terminal hydrolase 17 [EC:3.4.19.12] (A)	Molecular Function: sugar:hydrogen symporter activity (GO:0005351), Biological Process: phosphoenolpyruvate-dependent sugar phosphotransferase system (GO:0009401)
evm.model.chr21.1547	GO:0003676; nucleic acid binding; Molecular Function	PREDICTED: LOW QUALITY PROTEIN: zinc finger protein 585A-like [Oryctolagus cuniculus]	Zinc finger protein 268 OS=Homo sapiens GN=ZNF268 PE=1 SV=2	zinc finger protein 585A-like; K09228 KRAB domain-containing zinc finger protein (A)	Molecular Function: nucleic acid binding (GO:0003676), Cellular Component: intracellular (GO:0005622), Biological Process: regulation of transcription, DNA-dependent (GO:0006355)
evm.model.chr21.1145	GO:0000976; transcription regulatory region sequence-specific DNA binding; Molecular Function	PREDICTED: double homeobox protein 1-like [Colobus angolensis palliatus]	Double homeobox protein 4C OS=Homo sapiens GN=DUX4L9 PE=1 SV=1	HESX1; HESX homeobox 1; K09354 homeobox protein expressed in ES cells 1 (A)	Molecular Function: transcription regulatory region sequence-specific DNA binding (GO:0000976)
evm.model.chr21.10	GO:0003700; sequence-specific DNA binding transcription factor activity; Molecular Function	PREDICTED: ubiquitin carboxyl-terminal hydrolase 17-like protein A-like [Peromyscus maniculatus bairdii]	Ubiquitin carboxyl-terminal hydrolase 17-like protein 6 OS=Homo sapiens GN=USP17L6P PE=1 SV=2	ubiquitin carboxyl-terminal hydrolase 17-like protein 6; K11845 ubiquitin carboxyl-terminal hydrolase 17 [EC:3.4.19.12] (A)	Molecular Function: sugar:hydrogen symporter activity (GO:0005351), Biological Process: phosphoenolpyruvate-dependent sugar phosphotransferase system (GO:0009401)
evm.model.chr21.956	GO:0004930; G-protein coupled receptor activity; Molecular Function	PREDICTED: vomeronasal type-2 receptor 116-like [Jaculus jaculus]	Vomeronasal type-2 receptor 116 OS=Mus musculus GN=Vmn2r116 PE=1 SV=1	vomeronasal type-2 receptor 116-like; K04613 vomeronasal 2 receptor (A)	Molecular Function: arsenite transmembrane transporter activity (GO:0015105), Biological Process: arsenite transport (GO:0015700), Cellular Component: integral to membrane (GO:0016021)
evm.model.chr21.273	GO:0003676; nucleic acid binding; Molecular Function	PREDICTED: LOW QUALITY PROTEIN: zinc finger protein 585A-like [Oryctolagus cuniculus]	Zinc finger protein 850 OS=Homo sapiens GN=ZNF850 PE=3 SV=2	zinc finger protein 585A-like; K09228 KRAB domain-containing zinc finger protein (A)	Molecular Function: nucleic acid binding (GO:0003676), Cellular Component: intracellular (GO:0005622), Biological Process: regulation of transcription, DNA-dependent (GO:0006355)
evm.model.chr21.1094	GO:0003676; nucleic acid binding; Molecular Function	PREDICTED: zinc finger protein 585B-like [Jaculus jaculus]	Zinc finger protein 585B OS=Homo sapiens GN=ZNF585B PE=2 SV=1	zinc finger protein 260-like; K09228 KRAB domain-containing zinc finger protein (A)	Biological Process: arginine catabolic process (GO:0006527), Biological Process: spermidine biosynthetic process (GO:0008295), Molecular Function: arginine decarboxylase activity (GO:0008792)
evm.model.chr21.958	GO:0004930; G-protein coupled receptor activity; Molecular Function	PREDICTED: vomeronasal type-2 receptor 116-like, partial [Jaculus jaculus]	Vomeronasal type-2 receptor 116 OS=Mus musculus GN=Vmn2r116 PE=1 SV=1	vomeronasal type-2 receptor 116-like; K04613 vomeronasal 2 receptor (A)	Molecular Function: G-protein coupled receptor activity (GO:0004930), Biological Process: G-protein coupled receptor signaling pathway (GO:0007186), Cellular Component: integral to membrane (GO:0016021)
evm.model.chr21.1537	GO:0003676; nucleic acid binding; Molecular Function	PREDICTED: zinc finger protein 268-like [Jaculus jaculus]	Zinc finger protein 420 OS=Bos taurus GN=ZNF420 PE=2 SV=1	zinc finger protein 260-like; K09228 KRAB domain-containing zinc finger protein (A)	Biological Process: arginine catabolic process (GO:0006527), Biological Process: spermidine biosynthetic process (GO:0008295), Molecular Function: arginine decarboxylase activity (GO:0008792)
evm.model.chr21.152	GO:0004930; G-protein coupled receptor activity; Molecular Function	PREDICTED: vomeronasal type-2 receptor 116-like [Jaculus jaculus]	Vomeronasal type-2 receptor 116 OS=Mus musculus GN=Vmn2r116 PE=1 SV=1	vomeronasal type-2 receptor 116-like; K04613 vomeronasal 2 receptor (A)	Biological Process: polyamine biosynthetic process (GO:0006596)
evm.model.chr21.1270	GO:0005198; structural molecule activity; Molecular Function	PREDICTED: LOW QUALITY PROTEIN: zinc finger protein 260-like [Jaculus jaculus]	Zinc finger protein 268 OS=Homo sapiens GN=ZNF268 PE=1 SV=2	zinc finger protein 585A-like; K09228 KRAB domain-containing zinc finger protein (A)	Molecular Function: protein binding (GO:0005515)
evm.model.chr21.608	GO:0003676; nucleic acid binding; Molecular Function	PREDICTED: LOW QUALITY PROTEIN: uncharacterized protein LOC100915658 [Sarcophilus harrisii]	Zinc finger protein 729 OS=Homo sapiens GN=ZNF729 PE=2 SV=4	zinc finger protein 658B-like; K09228 KRAB domain-containing zinc finger protein (A)	Molecular Function: DNA binding (GO:0003677), Molecular Function: DNA helicase activity (GO:0003678), Molecular Function: ATP binding (GO:0005524), Cellular Component: nucleus (GO:0005634), Biological Process: DNA replication initiation (GO:0006270), Cellular Component: MCM complex (GO:0042555)
evm.model.chr21.1409	GO:0046872; metal ion binding; Molecular Function	PREDICTED: zinc finger protein 646-like [Cricetulus griseus]	Zinc finger protein 208 OS=Homo sapiens GN=ZNF208 PE=2 SV=2	zinc finger protein 658B-like; K09228 KRAB domain-containing zinc finger protein (A)	Molecular Function: metal ion binding (GO:0046872)
evm.model.chr21.1377	GO:0005249; voltage-gated potassium channel activity; Molecular Function	PREDICTED: LOW QUALITY PROTEIN: zinc finger protein 585A-like [Oryctolagus cuniculus]	Zinc finger protein 850 OS=Homo sapiens GN=ZNF850 PE=3 SV=2	zinc finger protein 585A-like; K09228 KRAB domain-containing zinc finger protein (A)	Molecular Function: protein binding (GO:0005515)
evm.model.chr21.921	GO:0003676; nucleic acid binding; Molecular Function	PREDICTED: LOW QUALITY PROTEIN: zinc finger protein 260-like [Jaculus jaculus]	Zinc finger protein 605 OS=Homo sapiens GN=ZNF605 PE=2 SV=1	ZNF268; zinc finger protein 268; K09228 KRAB domain-containing zinc finger protein (A)	Molecular Function: vasopressin receptor activity (GO:0005000), Biological Process: G-protein coupled receptor signaling pathway (GO:0007186), Cellular Component: integral to membrane (GO:0016021)
evm.model.chr21.1379	GO:0003676; nucleic acid binding; Molecular Function	PREDICTED: LOW QUALITY PROTEIN: zinc finger protein 585A-like [Oryctolagus cuniculus]	Zinc finger protein 850 OS=Homo sapiens GN=ZNF850 PE=3 SV=2	zinc finger protein 585A-like; K09228 KRAB domain-containing zinc finger protein (A)	Molecular Function: protein binding (GO:0005515)
evm.model.chr21.1605	GO:0003676; nucleic acid binding; Molecular Function	PREDICTED: LOW QUALITY PROTEIN: zinc finger protein 585A-like [Oryctolagus cuniculus]	Zinc finger protein 850 OS=Homo sapiens GN=ZNF850 PE=3 SV=2	zinc finger protein 585A-like; K09228 KRAB domain-containing zinc finger protein (A)	Biological Process: arginine catabolic process (GO:0006527), Biological Process: spermidine biosynthetic process (GO:0008295), Molecular Function: arginine decarboxylase activity (GO:0008792)
evm.model.chr21.1554	GO:0003676; nucleic acid binding; Molecular Function	PREDICTED: zinc finger protein 658B-like [Sarcophilus harrisii]	Zinc finger protein 268 OS=Homo sapiens GN=ZNF268 PE=1 SV=2	zinc finger protein 658B-like; K09228 KRAB domain-containing zinc finger protein (A)	Molecular Function: exo-alpha-sialidase activity (GO:0004308), Biological Process: pathogenesis (GO:0009405)
evm.model.chr21.306	GO:0046872; metal ion binding; Molecular Function	PREDICTED: LOW QUALITY PROTEIN: zinc finger protein 260-like [Jaculus jaculus]	Zinc finger protein 268 OS=Homo sapiens GN=ZNF268 PE=1 SV=2	zinc finger protein 585A-like; K09228 KRAB domain-containing zinc finger protein (A)	Molecular Function: metal ion binding (GO:0046872)
evm.model.chr21.1280	GO:0003676; nucleic acid binding; Molecular Function	PREDICTED: LOW QUALITY PROTEIN: zinc finger protein 260-like [Jaculus jaculus]	Zinc finger protein 420 OS=Homo sapiens GN=ZNF420 PE=1 SV=1	zinc finger protein 260-like; K09228 KRAB domain-containing zinc finger protein (A)	Molecular Function: G-protein coupled receptor activity (GO:0004930), Biological Process: G-protein coupled receptor signaling pathway (GO:0007186), Cellular Component: membrane (GO:0016020)
evm.model.chr21.573	GO:0004965; G-protein coupled GABA receptor activity; Molecular Function	PREDICTED: LOW QUALITY PROTEIN: zinc finger protein 260-like [Jaculus jaculus]	Zinc finger protein 268 OS=Homo sapiens GN=ZNF268 PE=1 SV=2	zinc finger protein 585A-like; K09228 KRAB domain-containing zinc finger protein (A)	Molecular Function: G-protein coupled GABA receptor activity (GO:0004965), Biological Process: G-protein coupled receptor signaling pathway (GO:0007186), Cellular Component: integral to membrane (GO:0016021)
evm.model.chr21.1600	GO:0005245; voltage-gated calcium channel activity; Molecular Function	PREDICTED: LOW QUALITY PROTEIN: zinc finger protein 585A-like [Oryctolagus cuniculus]	Zinc finger protein 850 OS=Homo sapiens GN=ZNF850 PE=3 SV=2	zinc finger protein 585A-like; K09228 KRAB domain-containing zinc finger protein (A)	Molecular Function: protein binding (GO:0005515)
evm.model.chr21.425	GO:0003676; nucleic acid binding; Molecular Function	PREDICTED: LOW QUALITY PROTEIN: zinc finger protein 260-like [Jaculus jaculus]	Zinc finger protein 420 OS=Homo sapiens GN=ZNF420 PE=1 SV=1	zinc finger protein 585A-like; K09228 KRAB domain-containing zinc finger protein (A)	Molecular Function: nucleic acid binding (GO:0003676), Cellular Component: intracellular (GO:0005622), Biological Process: regulation of transcription, DNA-dependent (GO:0006355)
evm.model.chr21.1640	GO:0003676; nucleic acid binding; Molecular Function	PREDICTED: zinc finger protein 585B-like [Jaculus jaculus]	Zinc finger protein 585A OS=Homo sapiens GN=ZNF585A PE=2 SV=2	zinc finger protein 260-like; K09228 KRAB domain-containing zinc finger protein (A)	Cellular Component: membrane (GO:0016020)
evm.model.chr21.597	GO:0003676; nucleic acid binding; Molecular Function	PREDICTED: zinc finger protein 260-like, partial [Sarcophilus harrisii]	Zinc finger protein 268 OS=Homo sapiens GN=ZNF268 PE=1 SV=2	zinc finger protein 260-like; K09228 KRAB domain-containing zinc finger protein (A)	Molecular Function: cysteine-type endopeptidase activity (GO:0004197)
evm.model.chr21.1684	GO:0004221; ubiquitin thiolesterase activity; Molecular Function	PREDICTED: ubiquitin carboxyl-terminal hydrolase 17-like protein 6 [Tarsius syrichta]	Ubiquitin carboxyl-terminal hydrolase 17 OS=Homo sapiens GN=USP17L2 PE=1 SV=2	ubiquitin carboxyl-terminal hydrolase 17-like protein 6; K11845 ubiquitin carboxyl-terminal hydrolase 17 [EC:3.4.19.12] (A)	Molecular Function: transforming growth factor beta receptor binding (GO:0005160), Biological Process: cell growth (GO:0016049)
evm.model.chr21.350	GO:0004221; ubiquitin thiolesterase activity; Molecular Function	PREDICTED: ubiquitin carboxyl-terminal hydrolase 17-like protein 6 [Tarsius syrichta]	Ubiquitin carboxyl-terminal hydrolase 17-like protein 20 OS=Homo sapiens GN=USP17L20 PE=3 SV=1	USP17L22; ubiquitin specific peptidase 17-like family member 22 (EC:3.4.19.12); K11845 ubiquitin carboxyl-terminal hydrolase 17 [EC:3.4.19.12] (A)	Molecular Function: sugar:hydrogen symporter activity (GO:0005351), Biological Process: phosphoenolpyruvate-dependent sugar phosphotransferase system (GO:0009401)
evm.model.chr21.1574	GO:0003676; nucleic acid binding; Molecular Function	PREDICTED: zinc finger protein 585B-like [Jaculus jaculus]	Zinc finger protein 268 OS=Homo sapiens GN=ZNF268 PE=1 SV=2	zinc finger protein 260-like; K09228 KRAB domain-containing zinc finger protein (A)	Molecular Function: transforming growth factor beta receptor binding (GO:0005160), Biological Process: cell growth (GO:0016049)
evm.model.chr21.1050	GO:0003700; sequence-specific DNA binding transcription factor activity; Molecular Function	NA	NA	NA	Molecular Function: sequence-specific DNA binding transcription factor activity (GO:0003700), Cellular Component: nucleus (GO:0005634), Biological Process: regulation of transcription, DNA-dependent (GO:0006355)
evm.model.chr21.1102	GO:0003676; nucleic acid binding; Molecular Function	PREDICTED: LOW QUALITY PROTEIN: zinc finger protein 585A-like [Oryctolagus cuniculus]	Zinc finger protein 850 OS=Homo sapiens GN=ZNF850 PE=3 SV=2	zinc finger protein 585A-like; K09228 KRAB domain-containing zinc finger protein (A)	Molecular Function: voltage-gated calcium channel activity (GO:0005245), Cellular Component: voltage-gated calcium channel complex (GO:0005891), Biological Process: calcium ion transmembrane transport (GO:0070588)
evm.model.chr21.1623	GO:0009055; electron carrier activity; Molecular Function	PREDICTED: zinc finger protein 268-like [Jaculus jaculus]	Zinc finger protein 84 OS=Homo sapiens GN=ZNF84 PE=1 SV=2	zinc finger protein 345-like; K09228 KRAB domain-containing zinc finger protein (A)	Molecular Function: electron carrier activity (GO:0009055), Molecular Function: heme binding (GO:0020037)
evm.model.chr21.234	GO:0003676; nucleic acid binding; Molecular Function	PREDICTED: LOW QUALITY PROTEIN: zinc finger protein 260-like [Jaculus jaculus]	Zinc finger protein 585A OS=Homo sapiens GN=ZNF585A PE=2 SV=2	zinc finger protein 585A-like; K09228 KRAB domain-containing zinc finger protein (A)	Molecular Function: protein binding (GO:0005515)
evm.model.chr21.1054	GO:0003677; DNA binding; Molecular Function	PREDICTED: zinc finger protein 658B-like [Sarcophilus harrisii]	Zinc finger protein 208 OS=Homo sapiens GN=ZNF208 PE=2 SV=2	zinc finger protein 658B-like; K09228 KRAB domain-containing zinc finger protein (A)	Molecular Function: DNA binding (GO:0003677), Molecular Function: ubiquitin-protein ligase activity (GO:0004842), Cellular Component: nucleus (GO:0005634), Biological Process: DNA repair (GO:0006281), Molecular Function: zinc ion binding (GO:0008270)
evm.model.chr21.437	GO:0003676; nucleic acid binding; Molecular Function	PREDICTED: LOW QUALITY PROTEIN: zinc finger protein 260-like [Jaculus jaculus]	Zinc finger protein 420 OS=Homo sapiens GN=ZNF420 PE=1 SV=1	zinc finger protein 260-like; K09228 KRAB domain-containing zinc finger protein (A)	Molecular Function: leukotriene receptor activity (GO:0004974), Biological Process: G-protein coupled receptor signaling pathway (GO:0007186), Cellular Component: integral to membrane (GO:0016021)
evm.model.chr21.1514	GO:0003676; nucleic acid binding; Molecular Function	PREDICTED: zinc finger protein 420-like [Jaculus jaculus]	Zinc finger protein 268 OS=Homo sapiens GN=ZNF268 PE=1 SV=2	zinc finger protein 260-like; K09228 KRAB domain-containing zinc finger protein (A)	Molecular Function: DNA binding (GO:0003677), Molecular Function: DNA helicase activity (GO:0003678), Molecular Function: ATP binding (GO:0005524), Cellular Component: nucleus (GO:0005634), Biological Process: DNA replication initiation (GO:0006270), Cellular Component: MCM complex (GO:0042555)
evm.model.chr21.858	GO:0003676; nucleic acid binding; Molecular Function	PREDICTED: uncharacterized protein LOC101596013 [Jaculus jaculus]	Zinc finger protein 420 OS=Bos taurus GN=ZNF420 PE=2 SV=1	zinc finger protein OZF-like; K09228 KRAB domain-containing zinc finger protein (A)	Molecular Function: nucleic acid binding (GO:0003676), Cellular Component: intracellular (GO:0005622), Biological Process: regulation of transcription, DNA-dependent (GO:0006355)
evm.model.chr21.936	GO:0003676; nucleic acid binding; Molecular Function	PREDICTED: zinc finger protein 709-like [Jaculus jaculus]	Zinc finger protein 136 OS=Homo sapiens GN=ZNF136 PE=1 SV=1	zinc finger protein 14-like; K09228 KRAB domain-containing zinc finger protein (A)	Molecular Function: nucleic acid binding (GO:0003676), Cellular Component: intracellular (GO:0005622), Biological Process: regulation of transcription, DNA-dependent (GO:0006355)
evm.model.chr21.304	GO:0006527; arginine catabolic process; Biological Process	PREDICTED: zinc finger protein 850-like [Jaculus jaculus]	Zinc finger protein 850 OS=Homo sapiens GN=ZNF850 PE=3 SV=2	zinc finger protein 850-like; K09228 KRAB domain-containing zinc finger protein (A)	Molecular Function: metal ion binding (GO:0046872)
evm.model.chr21.337	GO:0003676; nucleic acid binding; Molecular Function	PREDICTED: zinc finger protein 84 isoform X1 [Orcinus orca]	Zinc finger protein 268 OS=Homo sapiens GN=ZNF268 PE=1 SV=2	zinc finger protein 585A-like; K09228 KRAB domain-containing zinc finger protein (A)	Molecular Function: nucleic acid binding (GO:0003676), Cellular Component: intracellular (GO:0005622), Biological Process: regulation of transcription, DNA-dependent (GO:0006355)
evm.model.chr21.740	GO:0046872; metal ion binding; Molecular Function	PREDICTED: zinc finger protein 850-like [Jaculus jaculus]	Zinc finger protein 850 OS=Homo sapiens GN=ZNF850 PE=3 SV=2	zinc finger protein 585A-like; K09228 KRAB domain-containing zinc finger protein (A)	Molecular Function: metal ion binding (GO:0046872)
evm.model.chr21.65	GO:0003676; nucleic acid binding; Molecular Function	PREDICTED: zinc finger protein 850-like [Jaculus jaculus]	Zinc finger protein 268 OS=Homo sapiens GN=ZNF268 PE=1 SV=2	zinc finger protein 585A-like; K09228 KRAB domain-containing zinc finger protein (A)	Molecular Function: nucleic acid binding (GO:0003676), Cellular Component: intracellular (GO:0005622), Biological Process: regulation of transcription, DNA-dependent (GO:0006355)
evm.model.chr21.559	GO:0003677; DNA binding; Molecular Function	PREDICTED: CD99 antigen [Manacus vitellinus]	CD99 antigen-like protein 2 OS=Mus musculus GN=Cd99l2 PE=1 SV=1	CD99 antigen-like; K06520 CD99 antigen (A)	Molecular Function: DNA binding (GO:0003677), Molecular Function: ligand-activated sequence-specific DNA binding RNA polymerase II transcription factor activity (GO:0004879), Cellular Component: nucleus (GO:0005634), Biological Process: regulation of transcription, DNA-dependent (GO:0006355)
evm.model.chr21.1228	GO:0004221; ubiquitin thiolesterase activity; Molecular Function	PREDICTED: ubiquitin carboxyl-terminal hydrolase 17-like protein 6 [Tarsius syrichta]	Ubiquitin carboxyl-terminal hydrolase 17-like protein 20 OS=Homo sapiens GN=USP17L20 PE=3 SV=1	USP17L27; ubiquitin specific peptidase 17-like family member 27; K11845 ubiquitin carboxyl-terminal hydrolase 17 [EC:3.4.19.12] (A)	Molecular Function: ubiquitin thiolesterase activity (GO:0004221), Biological Process: ubiquitin-dependent protein catabolic process (GO:0006511)
evm.model.chr21.341	GO:0003676; nucleic acid binding; Molecular Function	PREDICTED: LOW QUALITY PROTEIN: zinc finger protein 260-like [Jaculus jaculus]	Zinc finger protein 420 OS=Homo sapiens GN=ZNF420 PE=1 SV=1	zinc finger protein 260-like; K09228 KRAB domain-containing zinc finger protein (A)	Molecular Function: nucleic acid binding (GO:0003676), Cellular Component: intracellular (GO:0005622), Biological Process: regulation of transcription, DNA-dependent (GO:0006355)
evm.model.chr21.380	GO:0001525; angiogenesis; Biological Process	PREDICTED: LOW QUALITY PROTEIN: zinc finger protein 260-like [Jaculus jaculus]	Zinc finger protein 585B OS=Homo sapiens GN=ZNF585B PE=2 SV=1	zinc finger protein 260-like; K09228 KRAB domain-containing zinc finger protein (A)	Molecular Function: nucleic acid binding (GO:0003676), Cellular Component: intracellular (GO:0005622), Biological Process: regulation of transcription, DNA-dependent (GO:0006355)
evm.model.chr21.279	GO:0000976; transcription regulatory region sequence-specific DNA binding; Molecular Function	PREDICTED: double homeobox protein 1-like [Galeopterus variegatus]	Double homeobox protein 4C OS=Homo sapiens GN=DUX4L9 PE=1 SV=1	homeobox expressed in ES cells 1-B-like; K09354 homeobox protein expressed in ES cells 1 (A)	Molecular Function: sequence-specific DNA binding transcription factor activity (GO:0003700), Biological Process: regulation of transcription, DNA-dependent (GO:0006355), Molecular Function: sequence-specific DNA binding (GO:0043565)
evm.model.chr21.1422	GO:0003676; nucleic acid binding; Molecular Function	PREDICTED: LOW QUALITY PROTEIN: zinc finger protein 260-like [Jaculus jaculus]	Zinc finger protein 420 OS=Homo sapiens GN=ZNF420 PE=1 SV=1	zinc finger protein 420-like; K09228 KRAB domain-containing zinc finger protein (A)	Molecular Function: nucleic acid binding (GO:0003676), Cellular Component: intracellular (GO:0005622), Biological Process: regulation of transcription, DNA-dependent (GO:0006355)
evm.model.chr21.307	GO:0003676; nucleic acid binding; Molecular Function	PREDICTED: LOW QUALITY PROTEIN: zinc finger protein 260-like [Jaculus jaculus]	Zinc finger protein 420 OS=Homo sapiens GN=ZNF420 PE=1 SV=1	zinc finger protein 260-like; K09228 KRAB domain-containing zinc finger protein (A)	Molecular Function: nucleic acid binding (GO:0003676), Cellular Component: intracellular (GO:0005622), Biological Process: regulation of transcription, DNA-dependent (GO:0006355)
evm.model.chr21.442	GO:0000976; transcription regulatory region sequence-specific DNA binding; Molecular Function	PREDICTED: double homeobox protein 1-like [Galeopterus variegatus]	Double homeobox protein 4C OS=Homo sapiens GN=DUX4L9 PE=1 SV=1	homeobox expressed in ES cells 1-B-like; K09354 homeobox protein expressed in ES cells 1 (A)	Molecular Function: sequence-specific DNA binding transcription factor activity (GO:0003700), Biological Process: regulation of transcription, DNA-dependent (GO:0006355), Molecular Function: sequence-specific DNA binding (GO:0043565)
evm.model.chr21.1464	GO:0005249; voltage-gated potassium channel activity; Molecular Function	PREDICTED: zinc finger protein 268-like [Jaculus jaculus]	Zinc finger protein 268 OS=Homo sapiens GN=ZNF268 PE=1 SV=2	zinc finger protein 260-like; K09228 KRAB domain-containing zinc finger protein (A)	Molecular Function: metal ion binding (GO:0046872)
evm.model.chr21.1083	GO:0003676; nucleic acid binding; Molecular Function	PREDICTED: zinc finger protein 585B-like [Jaculus jaculus]	Zinc finger protein 420 OS=Homo sapiens GN=ZNF420 PE=1 SV=1	zinc finger protein 585A-like; K09228 KRAB domain-containing zinc finger protein (A)	Molecular Function: nucleic acid binding (GO:0003676), Cellular Component: intracellular (GO:0005622), Biological Process: regulation of transcription, DNA-dependent (GO:0006355)
evm.model.chr21.288	GO:0003676; nucleic acid binding; Molecular Function	PREDICTED: LOW QUALITY PROTEIN: zinc finger protein 585A-like [Oryctolagus cuniculus]	Zinc finger protein 850 OS=Homo sapiens GN=ZNF850 PE=3 SV=2	zinc finger protein 585A-like; K09228 KRAB domain-containing zinc finger protein (A)	Molecular Function: nucleic acid binding (GO:0003676), Cellular Component: intracellular (GO:0005622), Biological Process: regulation of transcription, DNA-dependent (GO:0006355)
evm.model.chr21.459	GO:0003676; nucleic acid binding; Molecular Function	PREDICTED: LOW QUALITY PROTEIN: zinc finger protein 585A-like [Oryctolagus cuniculus]	Zinc finger protein 850 OS=Homo sapiens GN=ZNF850 PE=3 SV=2	zinc finger protein 585A-like; K09228 KRAB domain-containing zinc finger protein (A)	Molecular Function: nucleic acid binding (GO:0003676), Cellular Component: intracellular (GO:0005622), Biological Process: regulation of transcription, DNA-dependent (GO:0006355)
evm.model.chr21.1290	GO:0003676; nucleic acid binding; Molecular Function	PREDICTED: zinc finger protein 84-like isoform X1 [Jaculus jaculus]	Zinc finger protein 268 OS=Homo sapiens GN=ZNF268 PE=1 SV=2	zinc finger protein 268-like; K09228 KRAB domain-containing zinc finger protein (A)	Molecular Function: nucleic acid binding (GO:0003676), Cellular Component: intracellular (GO:0005622), Biological Process: regulation of transcription, DNA-dependent (GO:0006355)
evm.model.chr21.945	GO:0001614; purinergic nucleotide receptor activity; Molecular Function	PREDICTED: zinc finger protein 791-like [Jaculus jaculus]	Zinc finger protein 627 OS=Homo sapiens GN=ZNF627 PE=1 SV=1	zinc finger protein 709-like; K09228 KRAB domain-containing zinc finger protein (A)	Molecular Function: nucleic acid binding (GO:0003676), Cellular Component: intracellular (GO:0005622), Biological Process: regulation of transcription, DNA-dependent (GO:0006355)
evm.model.chr21.221	GO:0003676; nucleic acid binding; Molecular Function	PREDICTED: zinc finger protein 585A-like [Oryctolagus cuniculus]	Zinc finger protein 268 OS=Homo sapiens GN=ZNF268 PE=1 SV=2	zinc finger protein 585A-like; K09228 KRAB domain-containing zinc finger protein (A)	Molecular Function: nucleic acid binding (GO:0003676), Cellular Component: intracellular (GO:0005622), Biological Process: regulation of transcription, DNA-dependent (GO:0006355)
evm.model.chr21.298	GO:0003676; nucleic acid binding; Molecular Function	PREDICTED: LOW QUALITY PROTEIN: zinc finger protein 260-like [Jaculus jaculus]	Zinc finger protein 420 OS=Bos taurus GN=ZNF420 PE=2 SV=1	zinc finger protein 260-like; K09228 KRAB domain-containing zinc finger protein (A)	Molecular Function: nucleic acid binding (GO:0003676), Cellular Component: intracellular (GO:0005622), Biological Process: regulation of transcription, DNA-dependent (GO:0006355)
evm.model.chr21.1261	GO:0003676; nucleic acid binding; Molecular Function	PREDICTED: LOW QUALITY PROTEIN: zinc finger protein 260-like [Jaculus jaculus]	Zinc finger protein 420 OS=Homo sapiens GN=ZNF420 PE=1 SV=1	zinc finger protein 260-like; K09228 KRAB domain-containing zinc finger protein (A)	Molecular Function: nucleic acid binding (GO:0003676), Cellular Component: intracellular (GO:0005622), Biological Process: regulation of transcription, DNA-dependent (GO:0006355)
evm.model.chr21.276	GO:0003676; nucleic acid binding; Molecular Function	PREDICTED: zinc finger protein 585B-like [Jaculus jaculus]	Zinc finger protein 585A OS=Homo sapiens GN=ZNF585A PE=2 SV=2	zinc finger protein 585A-like; K09228 KRAB domain-containing zinc finger protein (A)	Molecular Function: nucleic acid binding (GO:0003676), Cellular Component: intracellular (GO:0005622), Biological Process: regulation of transcription, DNA-dependent (GO:0006355)
evm.model.chr21.1055	GO:0005198; structural molecule activity; Molecular Function	PREDICTED: LOW QUALITY PROTEIN: zinc finger protein 585A-like [Oryctolagus cuniculus]	Zinc finger protein 850 OS=Homo sapiens GN=ZNF850 PE=3 SV=2	zinc finger protein 585A-like; K09228 KRAB domain-containing zinc finger protein (A)	Molecular Function: metal ion binding (GO:0046872)
evm.model.chr21.605	GO:0003676; nucleic acid binding; Molecular Function	PREDICTED: LOW QUALITY PROTEIN: zinc finger protein 260-like [Jaculus jaculus]	Zinc finger protein 420 OS=Homo sapiens GN=ZNF420 PE=1 SV=1	zinc finger protein 260-like; K09228 KRAB domain-containing zinc finger protein (A)	Molecular Function: nucleic acid binding (GO:0003676), Cellular Component: intracellular (GO:0005622), Biological Process: regulation of transcription, DNA-dependent (GO:0006355)
evm.model.chr21.190	GO:0003677; DNA binding; Molecular Function	PREDICTED: uncharacterized protein LOC101596013 [Jaculus jaculus]	Zinc finger protein 345 OS=Homo sapiens GN=ZNF345 PE=2 SV=1	Zfp810, BC005471; zinc finger protein 810; K09228 KRAB domain-containing zinc finger protein (A)	Molecular Function: metal ion binding (GO:0046872)
evm.model.chr21.598	GO:0005245; voltage-gated calcium channel activity; Molecular Function	PREDICTED: zinc finger protein 84-like isoform X1 [Jaculus jaculus]	Zinc finger protein 420 OS=Homo sapiens GN=ZNF420 PE=1 SV=1	zinc finger protein 658B-like; K09228 KRAB domain-containing zinc finger protein (A)	Molecular Function: metal ion binding (GO:0046872)
evm.model.chr21.948	GO:0003676; nucleic acid binding; Molecular Function	PREDICTED: zinc finger protein 709-like [Jaculus jaculus]	Zinc finger protein 14 OS=Homo sapiens GN=ZNF14 PE=2 SV=3	zinc finger protein 14-like; K09228 KRAB domain-containing zinc finger protein (A)	Molecular Function: nucleic acid binding (GO:0003676), Cellular Component: intracellular (GO:0005622), Biological Process: regulation of transcription, DNA-dependent (GO:0006355)
evm.model.chr21.718	GO:0003676; nucleic acid binding; Molecular Function	PREDICTED: LOW QUALITY PROTEIN: zinc finger protein 260-like [Jaculus jaculus]	Zinc finger protein 268 OS=Homo sapiens GN=ZNF268 PE=1 SV=2	zinc finger protein 585A-like; K09228 KRAB domain-containing zinc finger protein (A)	Molecular Function: nucleic acid binding (GO:0003676), Cellular Component: intracellular (GO:0005622), Biological Process: regulation of transcription, DNA-dependent (GO:0006355)
evm.model.chr21.335	GO:0003676; nucleic acid binding; Molecular Function	PREDICTED: LOW QUALITY PROTEIN: zinc finger protein 208-like [Jaculus jaculus]	Zinc finger protein 208 OS=Homo sapiens GN=ZNF208 PE=2 SV=2	zinc finger protein 658B-like; K09228 KRAB domain-containing zinc finger protein (A)	Molecular Function: nucleic acid binding (GO:0003676), Cellular Component: intracellular (GO:0005622), Biological Process: regulation of transcription, DNA-dependent (GO:0006355)
evm.model.chr21.8	GO:0003676; nucleic acid binding; Molecular Function	PREDICTED: LOW QUALITY PROTEIN: zinc finger protein 260-like [Jaculus jaculus]	Zinc finger protein 268 OS=Homo sapiens GN=ZNF268 PE=1 SV=2	zinc finger protein 585A-like; K09228 KRAB domain-containing zinc finger protein (A)	Molecular Function: nucleic acid binding (GO:0003676), Cellular Component: intracellular (GO:0005622), Biological Process: regulation of transcription, DNA-dependent (GO:0006355)
evm.model.chr21.1556	GO:0003676; nucleic acid binding; Molecular Function	PREDICTED: zinc finger protein 658B-like [Sarcophilus harrisii]	Zinc finger protein 208 OS=Homo sapiens GN=ZNF208 PE=2 SV=2	zinc finger protein 658B-like; K09228 KRAB domain-containing zinc finger protein (A)	Molecular Function: nucleic acid binding (GO:0003676), Cellular Component: intracellular (GO:0005622), Biological Process: regulation of transcription, DNA-dependent (GO:0006355)
evm.model.chr21.1238	GO:0005515; protein binding; Molecular Function	PREDICTED: zinc finger protein 300 isoform X2 [Ailuropoda melanoleuca]	Zinc finger protein 268 OS=Homo sapiens GN=ZNF268 PE=1 SV=2	zinc finger protein 268-like; K09228 KRAB domain-containing zinc finger protein (A)	Molecular Function: metal ion binding (GO:0046872)
evm.model.chr21.1519	GO:0003676; nucleic acid binding; Molecular Function	PREDICTED: zinc finger protein 585B-like [Jaculus jaculus]	Zinc finger protein 420 OS=Homo sapiens GN=ZNF420 PE=1 SV=1	zinc finger protein 260-like; K09228 KRAB domain-containing zinc finger protein (A)	Molecular Function: nucleic acid binding (GO:0003676), Cellular Component: intracellular (GO:0005622), Biological Process: regulation of transcription, DNA-dependent (GO:0006355)
evm.model.chr21.1265	GO:0003676; nucleic acid binding; Molecular Function	PREDICTED: zinc finger protein 850-like [Jaculus jaculus]	Zinc finger protein 850 OS=Homo sapiens GN=ZNF850 PE=3 SV=2	zinc finger protein 850-like; K09228 KRAB domain-containing zinc finger protein (A)	Molecular Function: nucleic acid binding (GO:0003676), Cellular Component: intracellular (GO:0005622), Biological Process: regulation of transcription, DNA-dependent (GO:0006355)
evm.model.chr21.1647	GO:0003676; nucleic acid binding; Molecular Function	PREDICTED: LOW QUALITY PROTEIN: zinc finger protein 585A-like [Oryctolagus cuniculus]	Zinc finger protein 850 OS=Homo sapiens GN=ZNF850 PE=3 SV=2	zinc finger protein 585A-like; K09228 KRAB domain-containing zinc finger protein (A)	Molecular Function: nucleic acid binding (GO:0003676), Cellular Component: intracellular (GO:0005622), Biological Process: regulation of transcription, DNA-dependent (GO:0006355)
evm.model.chr21.1646	GO:0003676; nucleic acid binding; Molecular Function	PREDICTED: LOW QUALITY PROTEIN: zinc finger protein 585A-like [Oryctolagus cuniculus]	Zinc finger protein 850 OS=Homo sapiens GN=ZNF850 PE=3 SV=2	zinc finger protein 585A-like; K09228 KRAB domain-containing zinc finger protein (A)	Molecular Function: nucleic acid binding (GO:0003676), Cellular Component: intracellular (GO:0005622), Biological Process: regulation of transcription, DNA-dependent (GO:0006355)
evm.model.chr21.661	GO:0003676; nucleic acid binding; Molecular Function	PREDICTED: zinc finger protein 585B-like [Jaculus jaculus]	Zinc finger protein 420 OS=Homo sapiens GN=ZNF420 PE=1 SV=1	zinc finger protein 585A-like; K09228 KRAB domain-containing zinc finger protein (A)	Molecular Function: nucleic acid binding (GO:0003676), Cellular Component: intracellular (GO:0005622), Biological Process: regulation of transcription, DNA-dependent (GO:0006355)
evm.model.chr21.1570	GO:0003676; nucleic acid binding; Molecular Function	PREDICTED: LOW QUALITY PROTEIN: zinc finger protein 585A-like [Oryctolagus cuniculus]	Zinc finger protein 850 OS=Homo sapiens GN=ZNF850 PE=3 SV=2	zinc finger protein 585A-like; K09228 KRAB domain-containing zinc finger protein (A)	Molecular Function: nucleic acid binding (GO:0003676), Cellular Component: intracellular (GO:0005622), Biological Process: regulation of transcription, DNA-dependent (GO:0006355)
evm.model.chr21.308	GO:0005199; structural constituent of cell wall; Molecular Function	PREDICTED: LOW QUALITY PROTEIN: uncharacterized protein LOC100915658 [Sarcophilus harrisii]	Zinc finger protein 208 OS=Homo sapiens GN=ZNF208 PE=2 SV=2	uncharacterized LOC100915658; K09228 KRAB domain-containing zinc finger protein (A)	Molecular Function: metal ion binding (GO:0046872)
evm.model.chr21.461	GO:0000159; protein phosphatase type 2A complex; Cellular Component	PREDICTED: LOW QUALITY PROTEIN: zinc finger protein 260-like [Jaculus jaculus]	Zinc finger protein 585B OS=Homo sapiens GN=ZNF585B PE=2 SV=1	zinc finger protein 260-like; K09228 KRAB domain-containing zinc finger protein (A)	Molecular Function: nucleic acid binding (GO:0003676), Cellular Component: intracellular (GO:0005622), Biological Process: regulation of transcription, DNA-dependent (GO:0006355)
evm.model.chr21.566	GO:0004962; endothelin receptor activity; Molecular Function	PREDICTED: LOW QUALITY PROTEIN: zinc finger protein 260-like [Jaculus jaculus]	Zinc finger protein 33B OS=Homo sapiens GN=ZNF33B PE=1 SV=2	zinc finger protein 345-like; K09228 KRAB domain-containing zinc finger protein (A)	Molecular Function: metal ion binding (GO:0046872)
evm.model.chr21.1349	GO:0000976; transcription regulatory region sequence-specific DNA binding; Molecular Function	PREDICTED: double homeobox protein 1-like [Galeopterus variegatus]	Double homeobox protein 4C OS=Homo sapiens GN=DUX4L9 PE=1 SV=1	homeobox expressed in ES cells 1-B-like; K09354 homeobox protein expressed in ES cells 1 (A)	Molecular Function: sequence-specific DNA binding transcription factor activity (GO:0003700), Biological Process: regulation of transcription, DNA-dependent (GO:0006355), Molecular Function: sequence-specific DNA binding (GO:0043565)
evm.model.chr21.1085	GO:0003676; nucleic acid binding; Molecular Function	PREDICTED: LOW QUALITY PROTEIN: zinc finger protein 585A-like [Oryctolagus cuniculus]	Zinc finger protein 850 OS=Homo sapiens GN=ZNF850 PE=3 SV=2	zinc finger protein 585A-like; K09228 KRAB domain-containing zinc finger protein (A)	Molecular Function: nucleic acid binding (GO:0003676), Cellular Component: intracellular (GO:0005622), Biological Process: regulation of transcription, DNA-dependent (GO:0006355)
evm.model.chr21.1151	GO:0001525; angiogenesis; Biological Process	PREDICTED: LOW QUALITY PROTEIN: zinc finger protein 585A-like [Oryctolagus cuniculus]	Zinc finger protein 850 OS=Homo sapiens GN=ZNF850 PE=3 SV=2	zinc finger protein 585A-like; K09228 KRAB domain-containing zinc finger protein (A)	Molecular Function: nucleic acid binding (GO:0003676), Cellular Component: intracellular (GO:0005622), Biological Process: regulation of transcription, DNA-dependent (GO:0006355)
evm.model.chr21.651	GO:0003676; nucleic acid binding; Molecular Function	PREDICTED: LOW QUALITY PROTEIN: zinc finger protein 260-like [Jaculus jaculus]	Zinc finger protein 420 OS=Homo sapiens GN=ZNF420 PE=1 SV=1	zinc finger protein 420-like; K09228 KRAB domain-containing zinc finger protein (A)	Molecular Function: nucleic acid binding (GO:0003676), Cellular Component: intracellular (GO:0005622), Biological Process: regulation of transcription, DNA-dependent (GO:0006355)
evm.model.chr21.568	GO:0003676; nucleic acid binding; Molecular Function	PREDICTED: LOW QUALITY PROTEIN: zinc finger protein 260-like [Jaculus jaculus]	Zinc finger protein 420 OS=Homo sapiens GN=ZNF420 PE=1 SV=1	zinc finger protein 260-like; K09228 KRAB domain-containing zinc finger protein (A)	Biological Process: arginine catabolic process (GO:0006527), Biological Process: spermidine biosynthetic process (GO:0008295), Molecular Function: arginine decarboxylase activity (GO:0008792)
evm.model.chr21.1222	GO:0003676; nucleic acid binding; Molecular Function	PREDICTED: uncharacterized protein LOC100856035 [Canis lupus familiaris]	Zinc finger protein 208 OS=Homo sapiens GN=ZNF208 PE=2 SV=2	zinc finger protein 658B-like; K09228 KRAB domain-containing zinc finger protein (A)	Biological Process: chemotaxis (GO:0006935), Biological Process: G-protein coupled receptor signaling pathway (GO:0007186), Cellular Component: integral to membrane (GO:0016021), Molecular Function: C-X-C chemokine receptor activity (GO:0016494), Biological Process: neutrophil activation (GO:0042119)
evm.model.contig3111.1	GO:0004221; ubiquitin thiolesterase activity; Molecular Function	PREDICTED: ubiquitin carboxyl-terminal hydrolase 17-like protein 6 [Tarsius syrichta]	Ubiquitin carboxyl-terminal hydrolase 17-like protein 20 OS=Homo sapiens GN=USP17L20 PE=3 SV=1	ubiquitin carboxyl-terminal hydrolase 17-like protein 22; K11845 ubiquitin carboxyl-terminal hydrolase 17 [EC:3.4.19.12] (A)	Cellular Component: proteinaceous extracellular matrix (GO:0005578), Molecular Function: metallopeptidase activity (GO:0008237), Molecular Function: zinc ion binding (GO:0008270)
evm.model.contig3676.1	GO:0004221; ubiquitin thiolesterase activity; Molecular Function	PREDICTED: ubiquitin carboxyl-terminal hydrolase 17-like protein 6 [Tarsius syrichta]	Ubiquitin carboxyl-terminal hydrolase 17-like protein 20 OS=Homo sapiens GN=USP17L20 PE=3 SV=1	ubiquitin carboxyl-terminal hydrolase 17-like protein 6; K11845 ubiquitin carboxyl-terminal hydrolase 17 [EC:3.4.19.12] (A)	Molecular Function: ubiquitin thiolesterase activity (GO:0004221), Biological Process: ubiquitin-dependent protein catabolic process (GO:0006511)
evm.model.contig3694.1	GO:0004190; aspartic-type endopeptidase activity; Molecular Function	PREDICTED: olfactory receptor 5B2-like [Jaculus jaculus]	Olfactory receptor 5B12 OS=Homo sapiens GN=OR5B12 PE=2 SV=2	olfactory receptor 5B12-like; K04257 olfactory receptor (A)	Molecular Function: aspartic-type endopeptidase activity (GO:0004190), Biological Process: proteolysis (GO:0006508), Cellular Component: membrane (GO:0016020)
evm.model.contig2875.2	GO:0003676; nucleic acid binding; Molecular Function	PREDICTED: LOW QUALITY PROTEIN: zinc finger protein 260-like [Jaculus jaculus]	Zinc finger protein 268 OS=Homo sapiens GN=ZNF268 PE=1 SV=2	zinc finger protein 585A-like; K09228 KRAB domain-containing zinc finger protein (A)	Molecular Function: platelet activating factor receptor activity (GO:0004992), Biological Process: chemotaxis (GO:0006935), Biological Process: G-protein coupled receptor signaling pathway (GO:0007186), Cellular Component: integral to membrane (GO:0016021)
evm.model.contig3040.1	GO:0003676; nucleic acid binding; Molecular Function	PREDICTED: LOW QUALITY PROTEIN: zinc finger protein 260-like [Jaculus jaculus]	Zinc finger protein 585A OS=Homo sapiens GN=ZNF585A PE=2 SV=2	zinc finger protein 585A-like; K09228 KRAB domain-containing zinc finger protein (A)	Biological Process: arginine catabolic process (GO:0006527), Biological Process: spermidine biosynthetic process (GO:0008295), Molecular Function: arginine decarboxylase activity (GO:0008792)
evm.model.contig5052.6	GO:0003676; nucleic acid binding; Molecular Function	PREDICTED: LOW QUALITY PROTEIN: zinc finger protein 585A-like [Oryctolagus cuniculus]	Zinc finger protein 268 OS=Homo sapiens GN=ZNF268 PE=1 SV=2	zinc finger protein 585A-like; K09228 KRAB domain-containing zinc finger protein (A)	Biological Process: G-protein coupled receptor signaling pathway (GO:0007186), Cellular Component: integral to membrane (GO:0016021)
evm.model.contig5052.3	GO:0004221; ubiquitin thiolesterase activity; Molecular Function	PREDICTED: ubiquitin carboxyl-terminal hydrolase 17-like protein 6 [Tarsius syrichta]	Ubiquitin carboxyl-terminal hydrolase 17-like protein 20 OS=Homo sapiens GN=USP17L20 PE=3 SV=1	USP17L27; ubiquitin specific peptidase 17-like family member 27; K11845 ubiquitin carboxyl-terminal hydrolase 17 [EC:3.4.19.12] (A)	Molecular Function: melanocyte-stimulating hormone receptor activity (GO:0004980), Biological Process: G-protein coupled receptor signaling pathway (GO:0007186), Cellular Component: integral to membrane (GO:0016021)
evm.model.contig5052.1	GO:0003676; nucleic acid binding; Molecular Function	PREDICTED: zinc finger protein 585B-like [Jaculus jaculus]	Zinc finger protein 420 OS=Bos taurus GN=ZNF420 PE=2 SV=1	zinc finger protein 585A-like; K09228 KRAB domain-containing zinc finger protein (A)	Molecular Function: protein binding (GO:0005515)
evm.model.contig3023.2	GO:0003676; nucleic acid binding; Molecular Function	PREDICTED: LOW QUALITY PROTEIN: zinc finger protein 260-like [Jaculus jaculus]	Zinc finger protein 585A OS=Homo sapiens GN=ZNF585A PE=2 SV=2	zinc finger protein 260-like; K09228 KRAB domain-containing zinc finger protein (A)	Molecular Function: DNA binding (GO:0003677), Molecular Function: sequence-specific DNA binding transcription factor activity (GO:0003700), Cellular Component: nucleus (GO:0005634), Biological Process: regulation of transcription, DNA-dependent (GO:0006355)
evm.model.contig2569.1	GO:0003676; nucleic acid binding; Molecular Function	PREDICTED: zinc finger protein 84-like isoform X1 [Jaculus jaculus]	Zinc finger protein 84 OS=Homo sapiens GN=ZNF84 PE=1 SV=2	zinc finger protein 585A-like; K09228 KRAB domain-containing zinc finger protein (A)	Molecular Function: electron carrier activity (GO:0009055), Molecular Function: heme binding (GO:0020037)
evm.model.contig5758.2	GO:0003676; nucleic acid binding; Molecular Function	PREDICTED: LOW QUALITY PROTEIN: zinc finger protein 585A-like [Oryctolagus cuniculus]	Zinc finger protein 850 OS=Homo sapiens GN=ZNF850 PE=3 SV=2	zinc finger protein 585A-like; K09228 KRAB domain-containing zinc finger protein (A)	Molecular Function: protein binding (GO:0005515)
evm.model.contig7192.1	GO:0005922; connexon complex; Cellular Component	PREDICTED: natural cytotoxicity triggering receptor 1 [Microtus ochrogaster]	Immunoglobulin alpha Fc receptor OS=Homo sapiens GN=FCAR PE=1 SV=1	Fcar, CD89; Fc fragment of IgA receptor; K06513 CD89 antigen (A)	Cellular Component: connexon complex (GO:0005922), Biological Process: cell communication (GO:0007154)
evm.model.contig2870.1	GO:0003676; nucleic acid binding; Molecular Function	PREDICTED: LOW QUALITY PROTEIN: zinc finger protein 585A-like [Oryctolagus cuniculus]	Zinc finger protein 850 OS=Homo sapiens GN=ZNF850 PE=3 SV=2	zinc finger protein 585A-like; K09228 KRAB domain-containing zinc finger protein (A)	Molecular Function: protein binding (GO:0005515)
evm.model.chr12.2264	GO:0003677; DNA binding; Molecular Function	PREDICTED: zinc finger protein 850-like [Jaculus jaculus]	Zinc finger protein 268 OS=Homo sapiens GN=ZNF268 PE=1 SV=2	zinc finger protein 585A-like; K09228 KRAB domain-containing zinc finger protein (A)	Molecular Function: DNA binding (GO:0003677), Biological Process: DNA repair (GO:0006281)
evm.model.chr12.1381	GO:0007186; G-protein coupled receptor signaling pathway; Biological Process	hCG2040151, partial [Homo sapiens]	NA	olfactory receptor 142-like; K04257 olfactory receptor (A)	Biological Process: G-protein coupled receptor signaling pathway (GO:0007186), Cellular Component: integral to membrane (GO:0016021), Molecular Function: sphingosine-1-phosphate receptor activity (GO:0038036)
evm.model.chr12.143	GO:0005249; voltage-gated potassium channel activity; Molecular Function	PREDICTED: mucin-2-like [Bos mutus]	NA	histone-lysine N-methyltransferase 2C; K09188 histone-lysine N-methyltransferase MLL3 [EC:2.1.1.43] (A)	Molecular Function: voltage-gated potassium channel activity (GO:0005249), Biological Process: potassium ion transport (GO:0006813), Cellular Component: integral to membrane (GO:0016021)
evm.model.chr12.2100	GO:0004367; glycerol-3-phosphate dehydrogenase [NAD+] activity; Molecular Function	mCG141665, partial [Mus musculus]	T-cell receptor beta chain V region 3H.25 OS=Mus musculus PE=4 SV=1	BV7-9; T-cell receptor beta chain V region CTL-L17; K10785 T-cell receptor beta chain V region (A)	Molecular Function: glycerol-3-phosphate dehydrogenase [NAD+] activity (GO:0004367), Biological Process: glycerol-3-phosphate metabolic process (GO:0006072), Cellular Component: glycerol-3-phosphate dehydrogenase complex (GO:0009331), Biological Process: oxidation-reduction process (GO:0055114)
evm.model.chr12.1043	NA	PREDICTED: GATA zinc finger domain-containing protein 14-like [Saccoglossus kowalevskii]	NA	uncharacterized LOC102604140; K15082 DNA repair protein RAD7 (A)	NA
evm.model.chr12.2070	GO:0003676; nucleic acid binding; Molecular Function	PREDICTED: LOW QUALITY PROTEIN: zinc finger protein 260-like [Jaculus jaculus]	Zinc finger protein 268 OS=Homo sapiens GN=ZNF268 PE=1 SV=2	zinc finger protein 585A-like; K09228 KRAB domain-containing zinc finger protein (A)	Molecular Function: protein binding (GO:0005515)
evm.model.chr12.1183	GO:0007186; G-protein coupled receptor signaling pathway; Biological Process	NA	NA	NA	Biological Process: G-protein coupled receptor signaling pathway (GO:0007186), Cellular Component: integral to membrane (GO:0016021), Molecular Function: sphingosine-1-phosphate receptor activity (GO:0038036)
evm.model.chr12.16	GO:0004221; ubiquitin thiolesterase activity; Molecular Function	PREDICTED: ubiquitin carboxyl-terminal hydrolase 17-like protein 6 [Tarsius syrichta]	Ubiquitin carboxyl-terminal hydrolase 17-like protein 20 OS=Homo sapiens GN=USP17L20 PE=3 SV=1	ubiquitin carboxyl-terminal hydrolase 17-like; K11845 ubiquitin carboxyl-terminal hydrolase 17 [EC:3.4.19.12] (A)	Molecular Function: ubiquitin thiolesterase activity (GO:0004221), Biological Process: ubiquitin-dependent protein catabolic process (GO:0006511)
evm.model.chr12.1171	GO:0005249; voltage-gated potassium channel activity; Molecular Function	PREDICTED: spermatogenesis-associated protein 45 [Jaculus jaculus]	NA	NA	Molecular Function: voltage-gated potassium channel activity (GO:0005249), Biological Process: potassium ion transport (GO:0006813), Cellular Component: membrane (GO:0016020)
evm.model.chr12.2099	GO:0005515; protein binding; Molecular Function	PREDICTED: LOW QUALITY PROTEIN: uncharacterized protein LOC103724811 [Nannospalax galili]	T-cell receptor beta chain V region 3H.25 OS=Mus musculus PE=4 SV=1	BV7-9; T-cell receptor beta chain V region CTL-L17; K10785 T-cell receptor beta chain V region (A)	Biological Process: cell communication (GO:0007154), Biological Process: multicellular organismal development (GO:0007275)
evm.model.contig4810.1	GO:0003676; nucleic acid binding; Molecular Function	PREDICTED: LOW QUALITY PROTEIN: zinc finger protein 260-like [Jaculus jaculus]	Zinc finger protein 585B OS=Homo sapiens GN=ZNF585B PE=2 SV=1	zinc finger protein 585A-like; K09228 KRAB domain-containing zinc finger protein (A)	Molecular Function: nucleic acid binding (GO:0003676), Cellular Component: intracellular (GO:0005622), Biological Process: regulation of transcription, DNA-dependent (GO:0006355)
evm.model.contig5375.1	GO:0001525; angiogenesis; Biological Process	PREDICTED: zinc finger protein 585B-like [Jaculus jaculus]	Zinc finger protein 585B OS=Homo sapiens GN=ZNF585B PE=2 SV=1	zinc finger protein 585A-like; K09228 KRAB domain-containing zinc finger protein (A)	Biological Process: angiogenesis (GO:0001525), Biological Process: vasculogenesis (GO:0001570), Biological Process: chemotaxis (GO:0006935), Molecular Function: coreceptor activity (GO:0015026), Cellular Component: integral to membrane (GO:0016021), Biological Process: chemokine-mediated signaling pathway (GO:0070098)
evm.model.contig7073.1	GO:0003676; nucleic acid binding; Molecular Function	PREDICTED: LOW QUALITY PROTEIN: zinc finger protein 585A-like [Oryctolagus cuniculus]	Zinc finger protein 850 OS=Homo sapiens GN=ZNF850 PE=3 SV=2	zinc finger protein 585A-like; K09228 KRAB domain-containing zinc finger protein (A)	Molecular Function: nucleic acid binding (GO:0003676), Cellular Component: intracellular (GO:0005622), Biological Process: regulation of transcription, DNA-dependent (GO:0006355)
evm.model.contig2553.1	GO:0003676; nucleic acid binding; Molecular Function	PREDICTED: LOW QUALITY PROTEIN: zinc finger protein 208-like [Jaculus jaculus]	Zinc finger protein 850 OS=Homo sapiens GN=ZNF850 PE=3 SV=2	zinc finger protein 658B-like; K09228 KRAB domain-containing zinc finger protein (A)	Biological Process: G-protein coupled receptor signaling pathway (GO:0007186), Cellular Component: integral to membrane (GO:0016021)
evm.model.contig142.1	GO:0003676; nucleic acid binding; Molecular Function	PREDICTED: zinc finger protein 850-like [Sarcophilus harrisii]	Zinc finger protein 850 OS=Homo sapiens GN=ZNF850 PE=3 SV=2	zinc finger protein 850-like; K09228 KRAB domain-containing zinc finger protein (A)	Biological Process: arginine catabolic process (GO:0006527), Biological Process: spermidine biosynthetic process (GO:0008295), Molecular Function: arginine decarboxylase activity (GO:0008792)
evm.model.contig2671.1	GO:0003676; nucleic acid binding; Molecular Function	PREDICTED: zinc finger protein 585B-like [Jaculus jaculus]	Zinc finger protein 420 OS=Homo sapiens GN=ZNF420 PE=1 SV=1	zinc finger protein 260-like; K09228 KRAB domain-containing zinc finger protein (A)	Molecular Function: RNA-directed RNA polymerase activity (GO:0003968), Molecular Function: helicase activity (GO:0004386), Molecular Function: ATP binding (GO:0005524)
evm.model.contig6765.1	GO:0003676; nucleic acid binding; Molecular Function	PREDICTED: LOW QUALITY PROTEIN: zinc finger protein 260-like [Jaculus jaculus]	Zinc finger protein 605 OS=Homo sapiens GN=ZNF605 PE=2 SV=1	zinc finger protein 420-like; K09228 KRAB domain-containing zinc finger protein (A)	Biological Process: spindle assembly (GO:0051225), Cellular Component: HAUS complex (GO:0070652)
evm.model.contig2625.2	GO:0003676; nucleic acid binding; Molecular Function	PREDICTED: LOW QUALITY PROTEIN: zinc finger protein 260-like [Jaculus jaculus]	Zinc finger protein 420 OS=Homo sapiens GN=ZNF420 PE=1 SV=1	zinc finger protein 585A-like; K09228 KRAB domain-containing zinc finger protein (A)	Molecular Function: platelet activating factor receptor activity (GO:0004992), Biological Process: chemotaxis (GO:0006935), Biological Process: G-protein coupled receptor signaling pathway (GO:0007186), Cellular Component: integral to membrane (GO:0016021)
evm.model.contig6961.1	GO:0003676; nucleic acid binding; Molecular Function	PREDICTED: LOW QUALITY PROTEIN: zinc finger protein 260-like [Jaculus jaculus]	Zinc finger protein 420 OS=Homo sapiens GN=ZNF420 PE=1 SV=1	zinc finger protein 260-like; K09228 KRAB domain-containing zinc finger protein (A)	Molecular Function: peroxidase activity (GO:0004601), Biological Process: response to oxidative stress (GO:0006979), Molecular Function: heme binding (GO:0020037), Biological Process: oxidation-reduction process (GO:0055114)
evm.model.contig6393.1	GO:0004992; platelet activating factor receptor activity; Molecular Function	PREDICTED: LOW QUALITY PROTEIN: zinc finger protein 585A-like [Oryctolagus cuniculus]	Zinc finger protein 850 OS=Homo sapiens GN=ZNF850 PE=3 SV=2	zinc finger protein 585A-like; K09228 KRAB domain-containing zinc finger protein (A)	Molecular Function: platelet activating factor receptor activity (GO:0004992), Biological Process: chemotaxis (GO:0006935), Biological Process: G-protein coupled receptor signaling pathway (GO:0007186), Cellular Component: integral to membrane (GO:0016021)
evm.model.contig3142.2	GO:0003676; nucleic acid binding; Molecular Function	PREDICTED: zinc finger protein 84-like isoform X1 [Jaculus jaculus]	Zinc finger protein 420 OS=Bos taurus GN=ZNF420 PE=2 SV=1	zinc finger protein 420-like; K09228 KRAB domain-containing zinc finger protein (A)	Molecular Function: electron carrier activity (GO:0009055), Molecular Function: heme binding (GO:0020037)
evm.model.contig4798.1	GO:0003676; nucleic acid binding; Molecular Function	PREDICTED: LOW QUALITY PROTEIN: zinc finger protein 260-like [Jaculus jaculus]	Zinc finger protein 585B OS=Homo sapiens GN=ZNF585B PE=2 SV=1	zinc finger protein 420-like; K09228 KRAB domain-containing zinc finger protein (A)	Molecular Function: signal transducer activity (GO:0004871), Biological Process: signal transduction (GO:0007165)
evm.model.contig2968.1	GO:0003676; nucleic acid binding; Molecular Function	PREDICTED: zinc finger protein 300 isoform X2 [Ailuropoda melanoleuca]	Zinc finger protein 268 OS=Homo sapiens GN=ZNF268 PE=1 SV=2	zinc finger protein 585A-like; K09228 KRAB domain-containing zinc finger protein (A)	Biological Process: arginine catabolic process (GO:0006527), Biological Process: spermidine biosynthetic process (GO:0008295), Molecular Function: arginine decarboxylase activity (GO:0008792)
evm.model.contig6508.3	GO:0000976; transcription regulatory region sequence-specific DNA binding; Molecular Function	PREDICTED: double homeobox protein 1-like [Nannospalax galili]	Double homeobox protein 4C OS=Homo sapiens GN=DUX4L9 PE=1 SV=1	homeobox expressed in ES cells 1-B-like; K09354 homeobox protein expressed in ES cells 1 (A)	Molecular Function: transcription regulatory region sequence-specific DNA binding (GO:0000976)
evm.model.contig2871.3	GO:0004221; ubiquitin thiolesterase activity; Molecular Function	PREDICTED: ubiquitin carboxyl-terminal hydrolase 17-like protein 6 [Tarsius syrichta]	Ubiquitin carboxyl-terminal hydrolase 17-like protein 20 OS=Homo sapiens GN=USP17L20 PE=3 SV=1	ubiquitin carboxyl-terminal hydrolase 17-like protein 6; K11845 ubiquitin carboxyl-terminal hydrolase 17 [EC:3.4.19.12] (A)	Molecular Function: sugar:hydrogen symporter activity (GO:0005351), Biological Process: phosphoenolpyruvate-dependent sugar phosphotransferase system (GO:0009401)
evm.model.contig2871.1	GO:0003676; nucleic acid binding; Molecular Function	PREDICTED: zinc finger protein 208 isoform X1 [Orcinus orca]	Zinc finger protein 208 OS=Homo sapiens GN=ZNF208 PE=2 SV=2	zinc finger protein 658B-like; K09228 KRAB domain-containing zinc finger protein (A)	Molecular Function: histamine receptor activity (GO:0004969), Biological Process: G-protein coupled receptor signaling pathway (GO:0007186), Cellular Component: integral to membrane (GO:0016021), Biological Process: regulation of vascular permeability (GO:0043114), Biological Process: positive regulation of vasoconstriction (GO:0045907), Biological Process: eosinophil chemotaxis (GO:0048245)
evm.model.contig2871.7	GO:0000976; transcription regulatory region sequence-specific DNA binding; Molecular Function	PREDICTED: double homeobox protein 4-like protein 4-like [Macaca fascicularis]	Double homeobox protein A OS=Homo sapiens GN=DUXA PE=3 SV=1	homeobox expressed in ES cells 1-B-like; K09354 homeobox protein expressed in ES cells 1 (A)	Molecular Function: transcription regulatory region sequence-specific DNA binding (GO:0000976)
evm.model.contig2871.2	GO:0003676; nucleic acid binding; Molecular Function	PREDICTED: LOW QUALITY PROTEIN: zinc finger protein 260-like [Jaculus jaculus]	Zinc finger protein 268 OS=Homo sapiens GN=ZNF268 PE=1 SV=2	zinc finger protein 585A-like; K09228 KRAB domain-containing zinc finger protein (A)	Molecular Function: nucleic acid binding (GO:0003676), Cellular Component: intracellular (GO:0005622), Biological Process: regulation of transcription, DNA-dependent (GO:0006355)
evm.model.contig3163.9	GO:0009055; electron carrier activity; Molecular Function	PREDICTED: zinc finger protein 268-like [Jaculus jaculus]	Zinc finger protein 268 OS=Homo sapiens GN=ZNF268 PE=1 SV=2	zinc finger protein 585A-like; K09228 KRAB domain-containing zinc finger protein (A)	Molecular Function: electron carrier activity (GO:0009055)
evm.model.contig5478.1	GO:0005921; gap junction; Cellular Component	PREDICTED: LOW QUALITY PROTEIN: zinc finger protein 585A-like [Oryctolagus cuniculus]	Zinc finger protein 850 OS=Homo sapiens GN=ZNF850 PE=3 SV=2	zinc finger protein 585A-like; K09228 KRAB domain-containing zinc finger protein (A)	Cellular Component: gap junction (GO:0005921)
evm.model.contig2618.4	GO:0003676; nucleic acid binding; Molecular Function	PREDICTED: LOW QUALITY PROTEIN: zinc finger protein 260-like [Jaculus jaculus]	Zinc finger protein 585B OS=Homo sapiens GN=ZNF585B PE=2 SV=1	zinc finger protein 260-like; K09228 KRAB domain-containing zinc finger protein (A)	Molecular Function: protein binding (GO:0005515)
evm.model.contig2618.3	GO:0006527; arginine catabolic process; Biological Process	PREDICTED: LOW QUALITY PROTEIN: zinc finger protein 585A-like [Oryctolagus cuniculus]	Zinc finger protein 850 OS=Homo sapiens GN=ZNF850 PE=3 SV=2	zinc finger protein 585A-like; K09228 KRAB domain-containing zinc finger protein (A)	Biological Process: arginine catabolic process (GO:0006527), Biological Process: spermidine biosynthetic process (GO:0008295), Molecular Function: arginine decarboxylase activity (GO:0008792)
evm.model.contig7862.9	NA	hypothetical protein J457_4177, partial [Acinetobacter baumannii 136706]	NA	olfactory receptor 142-like; K04257 olfactory receptor (A)	NA
evm.model.contig2803.1	GO:0003676; nucleic acid binding; Molecular Function	PREDICTED: LOW QUALITY PROTEIN: zinc finger protein 260-like [Jaculus jaculus]	Zinc finger protein 420 OS=Homo sapiens GN=ZNF420 PE=1 SV=1	zinc finger protein 260-like; K09228 KRAB domain-containing zinc finger protein (A)	Molecular Function: hydrolase activity, hydrolyzing O-glycosyl compounds (GO:0004553), Biological Process: carbohydrate metabolic process (GO:0005975)
evm.model.contig2561.2	GO:0003676; nucleic acid binding; Molecular Function	PREDICTED: LOW QUALITY PROTEIN: zinc finger protein 585A-like [Oryctolagus cuniculus]	Zinc finger protein 850 OS=Homo sapiens GN=ZNF850 PE=3 SV=2	zinc finger protein 585A-like; K09228 KRAB domain-containing zinc finger protein (A)	Molecular Function: voltage-gated calcium channel activity (GO:0005245), Cellular Component: voltage-gated calcium channel complex (GO:0005891), Biological Process: calcium ion transmembrane transport (GO:0070588)
evm.model.contig2859.2	GO:0005160; transforming growth factor beta receptor binding; Molecular Function	PREDICTED: zinc finger protein 84-like isoform X1 [Jaculus jaculus]	Zinc finger protein 41 OS=Homo sapiens GN=ZNF41 PE=1 SV=2	zinc finger protein 345-like; K09228 KRAB domain-containing zinc finger protein (A)	Molecular Function: transforming growth factor beta receptor binding (GO:0005160), Biological Process: cell growth (GO:0016049)
evm.model.contig7571.1	GO:0004221; ubiquitin thiolesterase activity; Molecular Function	PREDICTED: ubiquitin carboxyl-terminal hydrolase 17-like protein 6 [Tarsius syrichta]	Ubiquitin carboxyl-terminal hydrolase 17-like protein 6 OS=Homo sapiens GN=USP17L6P PE=1 SV=2	ubiquitin carboxyl-terminal hydrolase 17-like protein 6; K11845 ubiquitin carboxyl-terminal hydrolase 17 [EC:3.4.19.12] (A)	Molecular Function: scavenger receptor activity (GO:0005044), Cellular Component: membrane (GO:0016020)
evm.model.contig7580.1	GO:0005245; voltage-gated calcium channel activity; Molecular Function	PREDICTED: LOW QUALITY PROTEIN: zinc finger protein 585A-like [Oryctolagus cuniculus]	Zinc finger protein 850 OS=Homo sapiens GN=ZNF850 PE=3 SV=2	zinc finger protein 585A-like; K09228 KRAB domain-containing zinc finger protein (A)	Molecular Function: voltage-gated calcium channel activity (GO:0005245), Cellular Component: voltage-gated calcium channel complex (GO:0005891), Biological Process: calcium ion transmembrane transport (GO:0070588)
evm.model.contig3178.1	GO:0004983; neuropeptide Y receptor activity; Molecular Function	PREDICTED: LOW QUALITY PROTEIN: zinc finger protein 260-like [Jaculus jaculus]	Zinc finger protein 268 OS=Homo sapiens GN=ZNF268 PE=1 SV=2	zinc finger protein 585A-like; K09228 KRAB domain-containing zinc finger protein (A)	Molecular Function: neuropeptide Y receptor activity (GO:0004983), Biological Process: G-protein coupled receptor signaling pathway (GO:0007186), Cellular Component: integral to membrane (GO:0016021)
evm.model.contig1756.1	GO:0004930; G-protein coupled receptor activity; Molecular Function	PREDICTED: vomeronasal type-2 receptor 116-like [Jaculus jaculus]	Vomeronasal type-2 receptor 116 OS=Mus musculus GN=Vmn2r116 PE=1 SV=1	vomeronasal type-2 receptor 116-like; K04613 vomeronasal 2 receptor (A)	Molecular Function: G-protein coupled receptor activity (GO:0004930), Biological Process: G-protein coupled receptor signaling pathway (GO:0007186)
evm.model.contig5910.1	GO:0003676; nucleic acid binding; Molecular Function	PREDICTED: LOW QUALITY PROTEIN: zinc finger protein 260-like [Jaculus jaculus]	Zinc finger protein 850 OS=Homo sapiens GN=ZNF850 PE=3 SV=2	zinc finger protein 585A-like; K09228 KRAB domain-containing zinc finger protein (A)	Molecular Function: nucleic acid binding (GO:0003676), Cellular Component: intracellular (GO:0005622), Biological Process: regulation of transcription, DNA-dependent (GO:0006355)
evm.model.contig3822.1	GO:0003676; nucleic acid binding; Molecular Function	PREDICTED: LOW QUALITY PROTEIN: zinc finger protein 208-like [Jaculus jaculus]	Zinc finger protein 850 OS=Homo sapiens GN=ZNF850 PE=3 SV=2	zinc finger protein 585A-like; K09228 KRAB domain-containing zinc finger protein (A)	Molecular Function: nucleic acid binding (GO:0003676), Cellular Component: intracellular (GO:0005622), Biological Process: regulation of transcription, DNA-dependent (GO:0006355)
evm.model.contig2897.2	GO:0004930; G-protein coupled receptor activity; Molecular Function	PREDICTED: vomeronasal type-2 receptor 116-like, partial [Jaculus jaculus]	Vomeronasal type-2 receptor 116 OS=Mus musculus GN=Vmn2r116 PE=1 SV=1	vomeronasal type-2 receptor 116-like; K04613 vomeronasal 2 receptor (A)	Molecular Function: G-protein coupled receptor activity (GO:0004930), Biological Process: G-protein coupled receptor signaling pathway (GO:0007186)
evm.model.contig2897.3	NA	PREDICTED: vomeronasal type-2 receptor 116-like [Jaculus jaculus]	Vomeronasal type-2 receptor 116 OS=Mus musculus GN=Vmn2r116 PE=1 SV=1	vomeronasal type-2 receptor 116-like; K04613 vomeronasal 2 receptor (A)	NA
evm.model.contig3110.1	GO:0001525; angiogenesis; Biological Process	PREDICTED: LOW QUALITY PROTEIN: zinc finger protein 260-like [Jaculus jaculus]	Zinc finger protein 268 OS=Homo sapiens GN=ZNF268 PE=1 SV=2	zinc finger protein 260-like; K09228 KRAB domain-containing zinc finger protein (A)	Biological Process: angiogenesis (GO:0001525), Biological Process: vasculogenesis (GO:0001570), Biological Process: chemotaxis (GO:0006935), Molecular Function: coreceptor activity (GO:0015026), Cellular Component: integral to membrane (GO:0016021), Biological Process: chemokine-mediated signaling pathway (GO:0070098)
evm.model.contig2764.2	GO:0000976; transcription regulatory region sequence-specific DNA binding; Molecular Function	PREDICTED: homeobox protein OTX1-like [Elephantulus edwardii]	Double homeobox protein 4-like protein 7 OS=Homo sapiens GN=DUX4L7 PE=3 SV=1	NA	Molecular Function: sequence-specific DNA binding transcription factor activity (GO:0003700), Biological Process: regulation of transcription, DNA-dependent (GO:0006355), Molecular Function: sequence-specific DNA binding (GO:0043565)
evm.model.contig2764.1	GO:0003676; nucleic acid binding; Molecular Function	PREDICTED: LOW QUALITY PROTEIN: zinc finger protein 585A-like [Oryctolagus cuniculus]	Zinc finger protein 850 OS=Homo sapiens GN=ZNF850 PE=3 SV=2	zinc finger protein 585A-like; K09228 KRAB domain-containing zinc finger protein (A)	Molecular Function: nucleic acid binding (GO:0003676), Cellular Component: intracellular (GO:0005622), Biological Process: regulation of transcription, DNA-dependent (GO:0006355)
evm.model.contig2974.2	GO:0003676; nucleic acid binding; Molecular Function	PREDICTED: LOW QUALITY PROTEIN: zinc finger protein 585A-like [Oryctolagus cuniculus]	Zinc finger protein 850 OS=Homo sapiens GN=ZNF850 PE=3 SV=2	zinc finger protein 585A-like; K09228 KRAB domain-containing zinc finger protein (A)	Molecular Function: nucleic acid binding (GO:0003676), Cellular Component: intracellular (GO:0005622), Biological Process: regulation of transcription, DNA-dependent (GO:0006355)
evm.model.contig2649.3	GO:0003676; nucleic acid binding; Molecular Function	PREDICTED: LOW QUALITY PROTEIN: zinc finger protein 585A-like [Oryctolagus cuniculus]	Zinc finger protein 850 OS=Homo sapiens GN=ZNF850 PE=3 SV=2	zinc finger protein 585A-like; K09228 KRAB domain-containing zinc finger protein (A)	Molecular Function: nucleic acid binding (GO:0003676), Cellular Component: intracellular (GO:0005622), Biological Process: regulation of transcription, DNA-dependent (GO:0006355)
evm.model.contig2649.1	GO:0003676; nucleic acid binding; Molecular Function	PREDICTED: LOW QUALITY PROTEIN: zinc finger protein 585A-like [Oryctolagus cuniculus]	Zinc finger protein 850 OS=Homo sapiens GN=ZNF850 PE=3 SV=2	zinc finger protein 585A-like; K09228 KRAB domain-containing zinc finger protein (A)	Molecular Function: nucleic acid binding (GO:0003676), Cellular Component: intracellular (GO:0005622), Biological Process: regulation of transcription, DNA-dependent (GO:0006355)
evm.model.contig4888.5	GO:0004930; G-protein coupled receptor activity; Molecular Function	Putative GTP-binding protein 6 [Cricetulus griseus]	Putative GTP-binding protein 6 OS=Homo sapiens GN=GTPBP6 PE=2 SV=3	NA	Molecular Function: G-protein coupled receptor activity (GO:0004930), Biological Process: G-protein coupled receptor signaling pathway (GO:0007186), Cellular Component: integral to membrane (GO:0016021)
evm.model.contig1691.1	GO:0003676; nucleic acid binding; Molecular Function	PREDICTED: zinc finger protein 585A-like [Oryctolagus cuniculus]	Zinc finger protein 268 OS=Homo sapiens GN=ZNF268 PE=1 SV=2	zinc finger protein 585A-like; K09228 KRAB domain-containing zinc finger protein (A)	Molecular Function: nucleic acid binding (GO:0003676), Cellular Component: intracellular (GO:0005622), Biological Process: regulation of transcription, DNA-dependent (GO:0006355)
evm.model.contig2999.1	GO:0003676; nucleic acid binding; Molecular Function	PREDICTED: LOW QUALITY PROTEIN: zinc finger protein 260-like [Jaculus jaculus]	Zinc finger protein 585B OS=Homo sapiens GN=ZNF585B PE=2 SV=1	zinc finger protein 585A-like; K09228 KRAB domain-containing zinc finger protein (A)	Molecular Function: nucleic acid binding (GO:0003676), Cellular Component: intracellular (GO:0005622), Biological Process: regulation of transcription, DNA-dependent (GO:0006355)
evm.model.contig2819.1	GO:0003676; nucleic acid binding; Molecular Function	PREDICTED: LOW QUALITY PROTEIN: zinc finger protein 585A-like [Oryctolagus cuniculus]	Zinc finger protein 850 OS=Homo sapiens GN=ZNF850 PE=3 SV=2	zinc finger protein 585A-like; K09228 KRAB domain-containing zinc finger protein (A)	Molecular Function: nucleic acid binding (GO:0003676), Cellular Component: intracellular (GO:0005622), Biological Process: regulation of transcription, DNA-dependent (GO:0006355)
evm.model.contig3172.4	GO:0004221; ubiquitin thiolesterase activity; Molecular Function	PREDICTED: ubiquitin carboxyl-terminal hydrolase 17-like protein 6 [Tarsius syrichta]	Ubiquitin carboxyl-terminal hydrolase 17-like protein 20 OS=Homo sapiens GN=USP17L20 PE=3 SV=1	ubiquitin carboxyl-terminal hydrolase 17-like protein 6; K11845 ubiquitin carboxyl-terminal hydrolase 17 [EC:3.4.19.12] (A)	Molecular Function: ubiquitin thiolesterase activity (GO:0004221), Biological Process: ubiquitin-dependent protein catabolic process (GO:0006511)
evm.model.contig3013.1	GO:0003676; nucleic acid binding; Molecular Function	PREDICTED: LOW QUALITY PROTEIN: zinc finger protein 260-like [Jaculus jaculus]	Zinc finger protein 585A OS=Homo sapiens GN=ZNF585A PE=2 SV=2	zinc finger protein 260-like; K09228 KRAB domain-containing zinc finger protein (A)	Molecular Function: nucleic acid binding (GO:0003676), Cellular Component: intracellular (GO:0005622), Biological Process: regulation of transcription, DNA-dependent (GO:0006355)
evm.model.contig2325.1	GO:0004221; ubiquitin thiolesterase activity; Molecular Function	PREDICTED: ubiquitin carboxyl-terminal hydrolase 17-like protein 17-like [Ictidomys tridecemlineatus]	Ubiquitin carboxyl-terminal hydrolase 17-like protein 20 OS=Homo sapiens GN=USP17L20 PE=3 SV=1	ubiquitin carboxyl-terminal hydrolase 17-like protein 13; K11845 ubiquitin carboxyl-terminal hydrolase 17 [EC:3.4.19.12] (A)	Molecular Function: ubiquitin thiolesterase activity (GO:0004221), Biological Process: ubiquitin-dependent protein catabolic process (GO:0006511)
evm.model.contig2995.2	GO:0003676; nucleic acid binding; Molecular Function	PREDICTED: zinc finger protein 84-like isoform X1 [Jaculus jaculus]	Zinc finger protein 268 OS=Homo sapiens GN=ZNF268 PE=1 SV=2	zinc finger protein 585A-like; K09228 KRAB domain-containing zinc finger protein (A)	Molecular Function: nucleic acid binding (GO:0003676), Cellular Component: intracellular (GO:0005622), Biological Process: regulation of transcription, DNA-dependent (GO:0006355)
evm.model.contig812.1	GO:0000166; nucleotide binding; Molecular Function	PREDICTED: leukocyte immunoglobulin-like receptor subfamily A member 5 [Pan troglodytes]	Leukocyte immunoglobulin-like receptor subfamily A member 5 OS=Homo sapiens GN=LILRA5 PE=1 SV=1	LILRA5; leukocyte immunoglobulin-like receptor, subfamily A (with TM domain), member 5; K06512 leukocyte immunoglobulin-like receptor (A)	Molecular Function: nucleotide binding (GO:0000166), Cellular Component: cytoplasm (GO:0005737)
evm.model.contig2575.3	GO:0005515; protein binding; Molecular Function	PREDICTED: zinc finger protein 268-like [Jaculus jaculus]	Zinc finger protein 420 OS=Homo sapiens GN=ZNF420 PE=1 SV=1	ZFP37; ZFP37 zinc finger protein; K09228 KRAB domain-containing zinc finger protein (A)	Molecular Function: protein binding (GO:0005515)
evm.model.contig101.1	NA	PREDICTED: uncharacterized protein Gm34815 isoform X3 [Mus musculus]	NA	NA	NA
evm.model.contig3107.3	GO:0003081; regulation of systemic arterial blood pressure by renin-angiotensin; Biological Process	PREDICTED: LOW QUALITY PROTEIN: zinc finger protein 585A-like [Oryctolagus cuniculus]	Zinc finger protein 850 OS=Homo sapiens GN=ZNF850 PE=3 SV=2	zinc finger protein 585A-like; K09228 KRAB domain-containing zinc finger protein (A)	Molecular Function: nucleic acid binding (GO:0003676), Cellular Component: intracellular (GO:0005622), Biological Process: regulation of transcription, DNA-dependent (GO:0006355)
evm.model.contig1136.3	NA	hCG2040151, partial [Homo sapiens]	NA	olfactory receptor 142-like; K04257 olfactory receptor (A)	NA
evm.model.contig1136.7	GO:0000785; chromatin; Cellular Component	PREDICTED: putative uncharacterized protein ART2 [Solenopsis invicta]	Regulator of rDNA transcription protein 15 OS=Saccharomyces cerevisiae (strain ATCC 204508 / S288c) GN=RRT15 PE=3 SV=1	olfactory receptor 142-like; K04257 olfactory receptor (A)	Cellular Component: chromatin (GO:0000785), Molecular Function: DNA binding (GO:0003677), Cellular Component: nucleus (GO:0005634), Biological Process: regulation of transcription, DNA-dependent (GO:0006355)
evm.model.contig7544.1	GO:0003676; nucleic acid binding; Molecular Function	PREDICTED: zinc finger protein 585B-like [Jaculus jaculus]	Zinc finger protein 420 OS=Homo sapiens GN=ZNF420 PE=1 SV=1	zinc finger protein 260-like; K09228 KRAB domain-containing zinc finger protein (A)	Molecular Function: nucleic acid binding (GO:0003676), Cellular Component: intracellular (GO:0005622), Biological Process: regulation of transcription, DNA-dependent (GO:0006355)
evm.model.contig3692.1	GO:0004930; G-protein coupled receptor activity; Molecular Function	PREDICTED: olfactory receptor 5B2-like [Jaculus jaculus]	Olfactory receptor 5B12 OS=Homo sapiens GN=OR5B12 PE=2 SV=2	olfactory receptor 5B12-like; K04257 olfactory receptor (A)	Molecular Function: olfactory receptor activity (GO:0004984), Biological Process: G-protein coupled receptor signaling pathway (GO:0007186), Cellular Component: integral to membrane (GO:0016021)
evm.model.contig2800.1	GO:0003676; nucleic acid binding; Molecular Function	PREDICTED: LOW QUALITY PROTEIN: zinc finger protein 260-like [Jaculus jaculus]	Zinc finger protein 420 OS=Homo sapiens GN=ZNF420 PE=1 SV=1	zinc finger protein 585A-like; K09228 KRAB domain-containing zinc finger protein (A)	Molecular Function: nucleic acid binding (GO:0003676), Cellular Component: intracellular (GO:0005622), Biological Process: regulation of transcription, DNA-dependent (GO:0006355)
evm.model.contig275.9	GO:0003677; DNA binding; Molecular Function	hCG2040151, partial [Homo sapiens]	NA	olfactory receptor 142-like; K04257 olfactory receptor (A)	Molecular Function: DNA binding (GO:0003677), Molecular Function: ligand-activated sequence-specific DNA binding RNA polymerase II transcription factor activity (GO:0004879), Cellular Component: nucleus (GO:0005634), Biological Process: regulation of transcription, DNA-dependent (GO:0006355)
evm.model.contig275.4	GO:0000785; chromatin; Cellular Component	hCG2040151, partial [Homo sapiens]	NA	olfactory receptor 142-like; K04257 olfactory receptor (A)	Cellular Component: chromatin (GO:0000785), Molecular Function: DNA binding (GO:0003677), Cellular Component: nucleus (GO:0005634), Biological Process: regulation of transcription, DNA-dependent (GO:0006355)
evm.model.contig275.19	GO:0005179; hormone activity; Molecular Function	hCG2040151, partial [Homo sapiens]	NA	olfactory receptor 142-like; K04257 olfactory receptor (A)	Molecular Function: hormone activity (GO:0005179), Cellular Component: extracellular region (GO:0005576)
evm.model.chr23.232	GO:0005516; calmodulin binding; Molecular Function	NA	NA	NA	Molecular Function: calmodulin binding (GO:0005516)
evm.model.chr23.871	GO:0006527; arginine catabolic process; Biological Process	PREDICTED: zinc finger protein 850-like [Jaculus jaculus]	Zinc finger protein 850 OS=Homo sapiens GN=ZNF850 PE=3 SV=2	zinc finger protein 585A-like; K09228 KRAB domain-containing zinc finger protein (A)	Molecular Function: growth factor activity (GO:0008083)
evm.model.chr23.164	GO:0000272; polysaccharide catabolic process; Biological Process	PREDICTED: LOW QUALITY PROTEIN: zinc finger protein 585A-like [Oryctolagus cuniculus]	Zinc finger protein 850 OS=Homo sapiens GN=ZNF850 PE=3 SV=2	zinc finger protein 585A-like; K09228 KRAB domain-containing zinc finger protein (A)	Molecular Function: nucleic acid binding (GO:0003676), Cellular Component: intracellular (GO:0005622), Biological Process: regulation of transcription, DNA-dependent (GO:0006355)
evm.model.chr23.225	GO:0005515; protein binding; Molecular Function	MHC class I antigen [Saimiri sciureus sciureus]	Patr class I histocompatibility antigen, A-126 alpha chain OS=Pan troglodytes GN=Patr-A PE=2 SV=1	PATR-A, CHLA-A126; major histocompatibility complex, class I, A; K06751 major histocompatibility complex, class I (A)	Biological Process: immune response (GO:0006955), Biological Process: antigen processing and presentation (GO:0019882)
evm.model.chr23.277	GO:0003676; nucleic acid binding; Molecular Function	PREDICTED: zinc finger protein OZF-like [Jaculus jaculus]	Zinc finger protein 420 OS=Homo sapiens GN=ZNF420 PE=1 SV=1	zinc finger protein OZF-like; K09228 KRAB domain-containing zinc finger protein (A)	Molecular Function: nucleic acid binding (GO:0003676), Cellular Component: intracellular (GO:0005622), Biological Process: regulation of transcription, DNA-dependent (GO:0006355)
evm.model.chr23.562	GO:0005515; protein binding; Molecular Function	MHC class I antigen [Sus scrofa]	HLA class I histocompatibility antigen, A-23 alpha chain OS=Homo sapiens GN=HLA-A PE=1 SV=1	PATR-A, CHLA-A126; major histocompatibility complex, class I, A; K06751 major histocompatibility complex, class I (A)	Biological Process: immune response (GO:0006955), Biological Process: antigen processing and presentation (GO:0019882)
evm.model.chr23.227	GO:0005249; voltage-gated potassium channel activity; Molecular Function	MHC class I antigen A [Macaca arctoides]	HLA class I histocompatibility antigen, A-24 alpha chain OS=Homo sapiens GN=HLA-A PE=1 SV=2	PATR-A, CHLA-A126; major histocompatibility complex, class I, A; K06751 major histocompatibility complex, class I (A)	Biological Process: immune response (GO:0006955), Biological Process: antigen processing and presentation (GO:0019882)
evm.model.chr23.93	GO:0003676; nucleic acid binding; Molecular Function	PREDICTED: zinc finger protein 850-like [Jaculus jaculus]	Zinc finger protein 850 OS=Homo sapiens GN=ZNF850 PE=3 SV=2	zinc finger protein 585A-like; K09228 KRAB domain-containing zinc finger protein (A)	Molecular Function: nucleic acid binding (GO:0003676), Cellular Component: intracellular (GO:0005622), Biological Process: regulation of transcription, DNA-dependent (GO:0006355)
evm.model.chr23.234	GO:0005515; protein binding; Molecular Function	MHC class I antigen [Cercocebus atys]	Patr class I histocompatibility antigen, A-126 alpha chain OS=Pan troglodytes GN=Patr-A PE=2 SV=1	PATR-A, CHLA-A126; major histocompatibility complex, class I, A; K06751 major histocompatibility complex, class I (A)	Biological Process: immune response (GO:0006955), Biological Process: antigen processing and presentation (GO:0019882)
evm.model.chr23.235	GO:0005160; transforming growth factor beta receptor binding; Molecular Function	MHC class I antigen [Pan troglodytes]	Patr class I histocompatibility antigen, A-126 alpha chain OS=Pan troglodytes GN=Patr-A PE=2 SV=1	PATR-A, CHLA-A126; major histocompatibility complex, class I, A; K06751 major histocompatibility complex, class I (A)	Biological Process: immune response (GO:0006955), Biological Process: antigen processing and presentation (GO:0019882)
evm.model.chr23.558	GO:0005515; protein binding; Molecular Function	HLA-B37, partial [Homo sapiens]	Patr class I histocompatibility antigen, A-126 alpha chain OS=Pan troglodytes GN=Patr-A PE=2 SV=1	PATR-A, CHLA-A126; major histocompatibility complex, class I, A; K06751 major histocompatibility complex, class I (A)	Molecular Function: omega peptidase activity (GO:0008242)
evm.model.chr23.872	GO:0003676; nucleic acid binding; Molecular Function	PREDICTED: zinc finger protein 850 isoform X6 [Heterocephalus glaber]	Zinc finger protein 420 OS=Homo sapiens GN=ZNF420 PE=1 SV=1	ZNF84, ZNF26; zinc finger protein 84; K09228 KRAB domain-containing zinc finger protein (A)	Molecular Function: nucleic acid binding (GO:0003676), Cellular Component: intracellular (GO:0005622), Biological Process: regulation of transcription, DNA-dependent (GO:0006355)
evm.model.chr23.241	GO:0005160; transforming growth factor beta receptor binding; Molecular Function	MHC class I antigen, partial [Callithrix jacchus]	Saoe class I histocompatibility antigen, A alpha chain OS=Saguinus oedipus PE=2 SV=1	Caja-G; saoe class I histocompatibility antigen, A alpha chain-like; K06751 major histocompatibility complex, class I (A)	Molecular Function: transforming growth factor beta receptor binding (GO:0005160), Biological Process: cell growth (GO:0016049)
evm.model.chr23.526	GO:0005515; protein binding; Molecular Function	MHC class I antigen, partial [Callithrix jacchus]	Saoe class I histocompatibility antigen, C alpha chain OS=Saguinus oedipus PE=2 SV=1	patr class I histocompatibility antigen, A-126 alpha chain-like; K06751 major histocompatibility complex, class I (A)	Biological Process: G-protein coupled receptor signaling pathway (GO:0007186), Cellular Component: integral to membrane (GO:0016021)
evm.model.chr23.521	GO:0001916; positive regulation of T cell mediated cytotoxicity; Biological Process	MHC class I antigen A [Ateles fusciceps]	Patr class I histocompatibility antigen, A-126 alpha chain OS=Pan troglodytes GN=Patr-A PE=2 SV=1	PATR-A, CHLA-A126; major histocompatibility complex, class I, A; K06751 major histocompatibility complex, class I (A)	Biological Process: positive regulation of T cell mediated cytotoxicity (GO:0001916), Biological Process: antigen processing and presentation of peptide antigen via MHC class I (GO:0002474), Biological Process: immune response (GO:0006955), Molecular Function: peptide antigen binding (GO:0042605), Cellular Component: MHC class I protein complex (GO:0042612)
evm.model.chr23.237	GO:0004185; serine-type carboxypeptidase activity; Molecular Function	Patr class I histocompatibility antigen, A-126 alpha chain [Myotis brandtii]	Patr class I histocompatibility antigen, A-126 alpha chain OS=Pan troglodytes GN=Patr-A PE=2 SV=1	PATR-A, CHLA-A126; major histocompatibility complex, class I, A; K06751 major histocompatibility complex, class I (A)	Molecular Function: serine-type carboxypeptidase activity (GO:0004185), Biological Process: proteolysis (GO:0006508)
evm.model.chr23.474	GO:0003676; nucleic acid binding; Molecular Function	PREDICTED: LOW QUALITY PROTEIN: zinc finger protein 260-like [Jaculus jaculus]	Zinc finger protein 585B OS=Homo sapiens GN=ZNF585B PE=2 SV=1	zinc finger protein 585A-like; K09228 KRAB domain-containing zinc finger protein (A)	Molecular Function: protein binding (GO:0005515)
evm.model.chr23.606	GO:0005515; protein binding; Molecular Function	MHC class I antigen [Pan troglodytes]	Patr class I histocompatibility antigen, A-126 alpha chain OS=Pan troglodytes GN=Patr-A PE=2 SV=1	PATR-A, CHLA-A126; major histocompatibility complex, class I, A; K06751 major histocompatibility complex, class I (A)	Molecular Function: protein binding (GO:0005515)
evm.model.chr23.525	GO:0005515; protein binding; Molecular Function	PREDICTED: LOW QUALITY PROTEIN: saoe class I histocompatibility antigen, A alpha chain-like [Jaculus jaculus]	HLA class I histocompatibility antigen, B-37 alpha chain OS=Homo sapiens GN=HLA-B PE=1 SV=1	MAMU-A, MAMU-A1, MAMU-A2; major histocompatibility complex, class I, A; K06751 major histocompatibility complex, class I (A)	Biological Process: type I hypersensitivity (GO:0016068)
evm.model.chr23.523	GO:0005160; transforming growth factor beta receptor binding; Molecular Function	MHC class I antigen [Sus scrofa]	HLA class I histocompatibility antigen, Cw-3 alpha chain OS=Homo sapiens GN=HLA-C PE=1 SV=2	MAMU-A, MAMU-A1, MAMU-A2; major histocompatibility complex, class I, A; K06751 major histocompatibility complex, class I (A)	Molecular Function: transforming growth factor beta receptor binding (GO:0005160), Biological Process: cell growth (GO:0016049)
evm.model.chr23.228	GO:0005515; protein binding; Molecular Function	MHC class I antigen A [Macaca arctoides]	Patr class I histocompatibility antigen, A-126 alpha chain OS=Pan troglodytes GN=Patr-A PE=2 SV=1	PATR-A, CHLA-A126; major histocompatibility complex, class I, A; K06751 major histocompatibility complex, class I (A)	Biological Process: immune response (GO:0006955), Biological Process: antigen processing and presentation (GO:0019882)
evm.model.chr23.652	GO:0046872; metal ion binding; Molecular Function	PREDICTED: zinc finger protein 268-like [Jaculus jaculus]	Zinc finger protein 585A OS=Homo sapiens GN=ZNF585A PE=2 SV=2	zinc finger protein 268-like; K09228 KRAB domain-containing zinc finger protein (A)	Molecular Function: metal ion binding (GO:0046872)
evm.model.chr23.545	GO:0004930; G-protein coupled receptor activity; Molecular Function	MHC class I antigen [Sus scrofa]	Patr class I histocompatibility antigen, A-126 alpha chain OS=Pan troglodytes GN=Patr-A PE=2 SV=1	PATR-A, CHLA-A126; major histocompatibility complex, class I, A; K06751 major histocompatibility complex, class I (A)	Biological Process: immune response (GO:0006955), Biological Process: antigen processing and presentation (GO:0019882)
evm.model.chr23.866	GO:0005000; vasopressin receptor activity; Molecular Function	PREDICTED: LOW QUALITY PROTEIN: zinc finger protein 585A-like [Oryctolagus cuniculus]	Zinc finger protein 850 OS=Homo sapiens GN=ZNF850 PE=3 SV=2	zinc finger protein 585A-like; K09228 KRAB domain-containing zinc finger protein (A)	Molecular Function: vasopressin receptor activity (GO:0005000), Biological Process: G-protein coupled receptor signaling pathway (GO:0007186), Cellular Component: integral to membrane (GO:0016021)
evm.model.chr23.134	GO:0003676; nucleic acid binding; Molecular Function	PREDICTED: zinc finger protein OZF-like [Jaculus jaculus]	Zinc finger protein 605 OS=Homo sapiens GN=ZNF605 PE=2 SV=1	zinc finger protein 420-like; K09228 KRAB domain-containing zinc finger protein (A)	Molecular Function: nucleic acid binding (GO:0003676), Cellular Component: intracellular (GO:0005622), Biological Process: regulation of transcription, DNA-dependent (GO:0006355)
evm.model.chr23.278	GO:0003676; nucleic acid binding; Molecular Function	PREDICTED: LOW QUALITY PROTEIN: zinc finger protein 260-like [Jaculus jaculus]	Zinc finger protein 420 OS=Bos taurus GN=ZNF420 PE=2 SV=1	zinc finger protein 420-like; K09228 KRAB domain-containing zinc finger protein (A)	Molecular Function: nucleic acid binding (GO:0003676), Cellular Component: intracellular (GO:0005622), Biological Process: regulation of transcription, DNA-dependent (GO:0006355)
evm.model.chr23.239	GO:0001916; positive regulation of T cell mediated cytotoxicity; Biological Process	H-2 class I histocompatibility antigen, D-D alpha chain [Cricetulus griseus]	Saoe class I histocompatibility antigen, A alpha chain OS=Saguinus oedipus PE=2 SV=1	MHC class I antigen Hm1-C2; K06751 major histocompatibility complex, class I (A)	Biological Process: immune response (GO:0006955), Biological Process: antigen processing and presentation (GO:0019882)
evm.model.chr23.129	GO:0005515; protein binding; Molecular Function	patr class I histocompatibility antigen, A-126 alpha chain precursor [Pan troglodytes]	HLA class I histocompatibility antigen, A-66 alpha chain OS=Homo sapiens GN=HLA-A PE=1 SV=1	PATR-A, CHLA-A126; major histocompatibility complex, class I, A; K06751 major histocompatibility complex, class I (A)	Biological Process: immune response (GO:0006955), Biological Process: antigen processing and presentation (GO:0019882)
evm.model.chr23.223	GO:0005515; protein binding; Molecular Function	MHC class I antigen A [Macaca arctoides]	HLA class I histocompatibility antigen, Cw-6 alpha chain OS=Homo sapiens GN=HLA-C PE=1 SV=2	PATR-A, CHLA-A126; major histocompatibility complex, class I, A; K06751 major histocompatibility complex, class I (A)	Biological Process: immune response (GO:0006955), Biological Process: antigen processing and presentation (GO:0019882)
evm.model.contig2832.1	GO:0003676; nucleic acid binding; Molecular Function	PREDICTED: zinc finger protein 84-like isoform X1 [Jaculus jaculus]	Zinc finger protein 84 OS=Homo sapiens GN=ZNF84 PE=1 SV=2	zinc finger protein 420-like; K09228 KRAB domain-containing zinc finger protein (A)	Molecular Function: nucleic acid binding (GO:0003676), Cellular Component: intracellular (GO:0005622), Biological Process: regulation of transcription, DNA-dependent (GO:0006355)
evm.model.contig2822.1	GO:0003676; nucleic acid binding; Molecular Function	PREDICTED: LOW QUALITY PROTEIN: zinc finger protein 260-like [Jaculus jaculus]	Zinc finger protein 420 OS=Homo sapiens GN=ZNF420 PE=1 SV=1	zinc finger protein 260-like; K09228 KRAB domain-containing zinc finger protein (A)	Molecular Function: nucleic acid binding (GO:0003676), Cellular Component: intracellular (GO:0005622), Biological Process: regulation of transcription, DNA-dependent (GO:0006355)
evm.model.contig3440.1	GO:0003676; nucleic acid binding; Molecular Function	PREDICTED: zinc finger protein 585B-like [Jaculus jaculus]	Zinc finger protein 268 OS=Homo sapiens GN=ZNF268 PE=1 SV=2	zinc finger protein 585A-like; K09228 KRAB domain-containing zinc finger protein (A)	Molecular Function: nucleic acid binding (GO:0003676), Cellular Component: intracellular (GO:0005622), Biological Process: regulation of transcription, DNA-dependent (GO:0006355)
evm.model.contig1134.12	GO:0008017; microtubule binding; Molecular Function	PREDICTED: putative uncharacterized protein ART2 [Solenopsis invicta]	Regulator of rDNA transcription protein 15 OS=Saccharomyces cerevisiae (strain ATCC 204508 / S288c) GN=RRT15 PE=3 SV=1	olfactory receptor 142-like; K04257 olfactory receptor (A)	Molecular Function: microtubule binding (GO:0008017)
evm.model.contig1134.2	GO:0005201; extracellular matrix structural constituent; Molecular Function	PREDICTED: putative uncharacterized protein ART2 [Solenopsis invicta]	Regulator of rDNA transcription protein 15 OS=Saccharomyces cerevisiae (strain ATCC 204508 / S288c) GN=RRT15 PE=3 SV=1	olfactory receptor 142-like; K04257 olfactory receptor (A)	Molecular Function: extracellular matrix structural constituent (GO:0005201), Cellular Component: proteinaceous extracellular matrix (GO:0005578)
evm.model.contig3597.1	GO:0003676; nucleic acid binding; Molecular Function	PREDICTED: LOW QUALITY PROTEIN: zinc finger protein 260-like [Jaculus jaculus]	Zinc finger protein 420 OS=Homo sapiens GN=ZNF420 PE=1 SV=1	zinc finger protein 585A-like; K09228 KRAB domain-containing zinc finger protein (A)	Molecular Function: nucleic acid binding (GO:0003676), Cellular Component: intracellular (GO:0005622), Biological Process: regulation of transcription, DNA-dependent (GO:0006355)
evm.model.contig3838.1	GO:0003676; nucleic acid binding; Molecular Function	PREDICTED: LOW QUALITY PROTEIN: zinc finger protein 208-like [Jaculus jaculus]	Zinc finger protein 850 OS=Homo sapiens GN=ZNF850 PE=3 SV=2	zinc finger protein 585A-like; K09228 KRAB domain-containing zinc finger protein (A)	Molecular Function: nucleic acid binding (GO:0003676), Cellular Component: intracellular (GO:0005622), Biological Process: regulation of transcription, DNA-dependent (GO:0006355)
evm.model.contig2887.1	GO:0004930; G-protein coupled receptor activity; Molecular Function	PREDICTED: vomeronasal type-2 receptor 116-like, partial [Jaculus jaculus]	Vomeronasal type-2 receptor 116 OS=Mus musculus GN=Vmn2r116 PE=1 SV=1	vomeronasal type-2 receptor 116-like; K04613 vomeronasal 2 receptor (A)	Molecular Function: G-protein coupled receptor activity (GO:0004930), Biological Process: G-protein coupled receptor signaling pathway (GO:0007186), Cellular Component: integral to membrane (GO:0016021)
evm.model.contig2811.1	GO:0003676; nucleic acid binding; Molecular Function	PREDICTED: zinc finger protein 585B-like [Jaculus jaculus]	Zinc finger protein 420 OS=Homo sapiens GN=ZNF420 PE=1 SV=1	zinc finger protein 260-like; K09228 KRAB domain-containing zinc finger protein (A)	Molecular Function: nucleic acid binding (GO:0003676), Cellular Component: intracellular (GO:0005622), Biological Process: regulation of transcription, DNA-dependent (GO:0006355)
evm.model.contig2647.1	GO:0003676; nucleic acid binding; Molecular Function	PREDICTED: LOW QUALITY PROTEIN: zinc finger protein 260-like [Jaculus jaculus]	Zinc finger protein 585A OS=Homo sapiens GN=ZNF585A PE=2 SV=2	zinc finger protein 260-like; K09228 KRAB domain-containing zinc finger protein (A)	Molecular Function: nucleic acid binding (GO:0003676), Cellular Component: intracellular (GO:0005622), Biological Process: regulation of transcription, DNA-dependent (GO:0006355)
evm.model.contig2997.1	GO:0003676; nucleic acid binding; Molecular Function	PREDICTED: LOW QUALITY PROTEIN: zinc finger protein 260-like [Jaculus jaculus]	Zinc finger protein 268 OS=Homo sapiens GN=ZNF268 PE=1 SV=2	zinc finger protein 585A-like; K09228 KRAB domain-containing zinc finger protein (A)	Molecular Function: nucleic acid binding (GO:0003676), Cellular Component: intracellular (GO:0005622), Biological Process: regulation of transcription, DNA-dependent (GO:0006355)
evm.model.contig5595.1	GO:0004930; G-protein coupled receptor activity; Molecular Function	cytochrome c oxidase subunit III (mitochondrion) [Euchoreutes naso]	Cytochrome c oxidase subunit 3 OS=Damaliscus lunatus GN=MT-CO3 PE=3 SV=1	COX3, COIII; cytochrome c oxidase subunit III; K02262 cytochrome c oxidase subunit 3 (A)	Molecular Function: heme-copper terminal oxidase activity (GO:0015002), Cellular Component: membrane (GO:0016020), Biological Process: aerobic electron transport chain (GO:0019646)
evm.model.contig2513.1	GO:0003676; nucleic acid binding; Molecular Function	PREDICTED: zinc finger protein 84-like isoform X1 [Jaculus jaculus]	Zinc finger protein 84 OS=Homo sapiens GN=ZNF84 PE=1 SV=2	zinc finger protein 585A-like; K09228 KRAB domain-containing zinc finger protein (A)	Molecular Function: nucleic acid binding (GO:0003676), Cellular Component: intracellular (GO:0005622), Biological Process: regulation of transcription, DNA-dependent (GO:0006355)
evm.model.contig1576.1	GO:0003723; RNA binding; Molecular Function	Fibroblast growth factor 13 [Tupaia chinensis]	Fibroblast growth factor 13 OS=Xenopus laevis GN=fgf13 PE=2 SV=1	fgf13, fgf2, fhf2; fibroblast growth factor 13; K04358 fibroblast growth factor (A)	Molecular Function: growth factor activity (GO:0008083)
evm.model.contig2855.6	GO:0000976; transcription regulatory region sequence-specific DNA binding; Molecular Function	PREDICTED: double homeobox protein 1-like [Galeopterus variegatus]	Double homeobox protein 4C OS=Homo sapiens GN=DUX4L9 PE=1 SV=1	homeobox expressed in ES cells 1-B-like; K09354 homeobox protein expressed in ES cells 1 (A)	Molecular Function: sequence-specific DNA binding transcription factor activity (GO:0003700), Biological Process: regulation of transcription, DNA-dependent (GO:0006355), Molecular Function: sequence-specific DNA binding (GO:0043565)
evm.model.contig2855.7	GO:0004221; ubiquitin thiolesterase activity; Molecular Function	PREDICTED: ubiquitin carboxyl-terminal hydrolase 17-like protein 6 [Tarsius syrichta]	Ubiquitin carboxyl-terminal hydrolase 17-like protein 20 OS=Homo sapiens GN=USP17L20 PE=3 SV=1	ubiquitin carboxyl-terminal hydrolase 17-like; K11845 ubiquitin carboxyl-terminal hydrolase 17 [EC:3.4.19.12] (A)	Molecular Function: ubiquitin thiolesterase activity (GO:0004221), Biological Process: ubiquitin-dependent protein catabolic process (GO:0006511)
evm.model.contig2874.5	GO:0004221; ubiquitin thiolesterase activity; Molecular Function	PREDICTED: ubiquitin carboxyl-terminal hydrolase 17-like protein 6 [Tarsius syrichta]	Ubiquitin carboxyl-terminal hydrolase 17-like protein 20 OS=Homo sapiens GN=USP17L20 PE=3 SV=1	ubiquitin carboxyl-terminal hydrolase 17-like protein 22; K11845 ubiquitin carboxyl-terminal hydrolase 17 [EC:3.4.19.12] (A)	Molecular Function: ubiquitin thiolesterase activity (GO:0004221), Biological Process: ubiquitin-dependent protein catabolic process (GO:0006511)
evm.model.contig7821.1	GO:0005242; inward rectifier potassium channel activity; Molecular Function	fibroblast growth factor 13 [Xenopus (Silurana) tropicalis]	Fibroblast growth factor 13 OS=Xenopus laevis GN=fgf13 PE=2 SV=1	fgf13, fgf2, fhf2; fibroblast growth factor 13; K04358 fibroblast growth factor (A)	Molecular Function: growth factor activity (GO:0008083)
evm.model.chr24.3	GO:0004221; ubiquitin thiolesterase activity; Molecular Function	PREDICTED: ubiquitin carboxyl-terminal hydrolase 17-like protein 6 [Tarsius syrichta]	Ubiquitin carboxyl-terminal hydrolase 17-like protein 20 OS=Homo sapiens GN=USP17L20 PE=3 SV=1	ubiquitin carboxyl-terminal hydrolase 17-like protein 6; K11845 ubiquitin carboxyl-terminal hydrolase 17 [EC:3.4.19.12] (A)	Molecular Function: ubiquitin thiolesterase activity (GO:0004221), Biological Process: ubiquitin-dependent protein catabolic process (GO:0006511)
evm.model.chr24.11	GO:0003676; nucleic acid binding; Molecular Function	PREDICTED: LOW QUALITY PROTEIN: zinc finger protein 260-like [Jaculus jaculus]	Zinc finger protein 420 OS=Homo sapiens GN=ZNF420 PE=1 SV=1	zinc finger protein 420-like; K09228 KRAB domain-containing zinc finger protein (A)	Molecular Function: nucleic acid binding (GO:0003676), Cellular Component: intracellular (GO:0005622), Biological Process: regulation of transcription, DNA-dependent (GO:0006355)
evm.model.contig2987.5	GO:0000976; transcription regulatory region sequence-specific DNA binding; Molecular Function	PREDICTED: double homeobox protein 1-like [Galeopterus variegatus]	Double homeobox protein 4C OS=Homo sapiens GN=DUX4L9 PE=1 SV=1	homeobox expressed in ES cells 1-B-like; K09354 homeobox protein expressed in ES cells 1 (A)	Molecular Function: sequence-specific DNA binding transcription factor activity (GO:0003700), Biological Process: regulation of transcription, DNA-dependent (GO:0006355), Molecular Function: sequence-specific DNA binding (GO:0043565)
evm.model.contig2987.6	GO:0003676; nucleic acid binding; Molecular Function	PREDICTED: LOW QUALITY PROTEIN: zinc finger protein 260-like [Jaculus jaculus]	Zinc finger protein 585A OS=Homo sapiens GN=ZNF585A PE=2 SV=2	zinc finger protein 585A-like; K09228 KRAB domain-containing zinc finger protein (A)	Molecular Function: nucleic acid binding (GO:0003676), Cellular Component: intracellular (GO:0005622), Biological Process: regulation of transcription, DNA-dependent (GO:0006355)
evm.model.contig5839.14	GO:0003677; DNA binding; Molecular Function	hypothetical protein J457_4177, partial [Acinetobacter baumannii 136706]	NA	olfactory receptor 142-like; K04257 olfactory receptor (A)	Molecular Function: DNA binding (GO:0003677), Molecular Function: ligand-activated sequence-specific DNA binding RNA polymerase II transcription factor activity (GO:0004879), Cellular Component: nucleus (GO:0005634), Biological Process: regulation of transcription, DNA-dependent (GO:0006355)
evm.model.contig3056.1	GO:0003676; nucleic acid binding; Molecular Function	PREDICTED: zinc finger protein 84-like isoform X1 [Jaculus jaculus]	Zinc finger protein 420 OS=Bos taurus GN=ZNF420 PE=2 SV=1	zinc finger protein 420-like; K09228 KRAB domain-containing zinc finger protein (A)	Molecular Function: nucleic acid binding (GO:0003676), Cellular Component: intracellular (GO:0005622), Biological Process: regulation of transcription, DNA-dependent (GO:0006355)
evm.model.contig3397.15	GO:0004930; G-protein coupled receptor activity; Molecular Function	olfactory receptor Olr728 [Rattus norvegicus]	Olfactory receptor 4C45 OS=Homo sapiens GN=OR4C45 PE=3 SV=1	Olr728, ratchr3-74332535-74333464_ORF, tpcr06; olfactory receptor 728; K04257 olfactory receptor (A)	Cellular Component: integral to membrane (GO:0016021)
evm.model.contig3397.14	GO:0004930; G-protein coupled receptor activity; Molecular Function	olfactory receptor Olr728 [Rattus norvegicus]	Olfactory receptor 4C45 OS=Homo sapiens GN=OR4C45 PE=3 SV=1	Olr728, ratchr3-74332535-74333464_ORF, tpcr06; olfactory receptor 728; K04257 olfactory receptor (A)	Molecular Function: olfactory receptor activity (GO:0004984), Biological Process: G-protein coupled receptor signaling pathway (GO:0007186), Cellular Component: integral to membrane (GO:0016021)
evm.model.contig2101.1	GO:0004930; G-protein coupled receptor activity; Molecular Function	PREDICTED: olfactory receptor 5B2-like [Jaculus jaculus]	Olfactory receptor 5B12 OS=Homo sapiens GN=OR5B12 PE=2 SV=2	olfactory receptor 5B12-like; K04257 olfactory receptor (A)	Molecular Function: olfactory receptor activity (GO:0004984), Biological Process: G-protein coupled receptor signaling pathway (GO:0007186), Cellular Component: integral to membrane (GO:0016021)
evm.model.contig2813.1	GO:0003676; nucleic acid binding; Molecular Function	PREDICTED: LOW QUALITY PROTEIN: zinc finger protein 260-like [Jaculus jaculus]	Zinc finger protein 420 OS=Homo sapiens GN=ZNF420 PE=1 SV=1	zinc finger protein 585A-like; K09228 KRAB domain-containing zinc finger protein (A)	Molecular Function: nucleic acid binding (GO:0003676), Cellular Component: intracellular (GO:0005622), Biological Process: regulation of transcription, DNA-dependent (GO:0006355)
evm.model.contig2862.1	GO:0004969; histamine receptor activity; Molecular Function	PREDICTED: zinc finger protein 239-like [Jaculus jaculus]	Zinc finger protein 300 OS=Homo sapiens GN=ZNF300 PE=1 SV=1	zinc finger protein 260-like; K09228 KRAB domain-containing zinc finger protein (A)	Molecular Function: metal ion binding (GO:0046872)
evm.model.contig5422.1	GO:0000272; polysaccharide catabolic process; Biological Process	PREDICTED: ubiquitin carboxyl-terminal hydrolase 17-like protein 6 [Ursus maritimus]	Ubiquitin carboxyl-terminal hydrolase 17-like protein 6 OS=Homo sapiens GN=USP17L6P PE=1 SV=2	ubiquitin carboxyl-terminal hydrolase 17-like protein 6; K11845 ubiquitin carboxyl-terminal hydrolase 17 [EC:3.4.19.12] (A)	Molecular Function: ubiquitin thiolesterase activity (GO:0004221), Biological Process: ubiquitin-dependent protein catabolic process (GO:0006511)
evm.model.contig3016.5	GO:0003676; nucleic acid binding; Molecular Function	PREDICTED: LOW QUALITY PROTEIN: zinc finger protein 260-like [Jaculus jaculus]	Zinc finger protein 585B OS=Homo sapiens GN=ZNF585B PE=2 SV=1	zinc finger protein 260-like; K09228 KRAB domain-containing zinc finger protein (A)	Molecular Function: nucleic acid binding (GO:0003676), Cellular Component: intracellular (GO:0005622), Biological Process: regulation of transcription, DNA-dependent (GO:0006355)
evm.model.contig3016.3	GO:0003676; nucleic acid binding; Molecular Function	PREDICTED: LOW QUALITY PROTEIN: zinc finger protein 585A-like [Oryctolagus cuniculus]	Zinc finger protein 850 OS=Homo sapiens GN=ZNF850 PE=3 SV=2	zinc finger protein 585A-like; K09228 KRAB domain-containing zinc finger protein (A)	Molecular Function: nucleic acid binding (GO:0003676), Cellular Component: intracellular (GO:0005622), Biological Process: regulation of transcription, DNA-dependent (GO:0006355)
evm.model.contig3016.1	GO:0003676; nucleic acid binding; Molecular Function	PREDICTED: LOW QUALITY PROTEIN: zinc finger protein 260-like [Jaculus jaculus]	Zinc finger protein 585A OS=Homo sapiens GN=ZNF585A PE=2 SV=2	zinc finger protein 585A-like; K09228 KRAB domain-containing zinc finger protein (A)	Molecular Function: nucleic acid binding (GO:0003676), Cellular Component: intracellular (GO:0005622), Biological Process: regulation of transcription, DNA-dependent (GO:0006355)
evm.model.contig2576.1	GO:0003676; nucleic acid binding; Molecular Function	PREDICTED: LOW QUALITY PROTEIN: zinc finger protein 585A-like [Oryctolagus cuniculus]	Zinc finger protein 850 OS=Homo sapiens GN=ZNF850 PE=3 SV=2	zinc finger protein 585A-like; K09228 KRAB domain-containing zinc finger protein (A)	Molecular Function: nucleic acid binding (GO:0003676), Cellular Component: intracellular (GO:0005622), Biological Process: regulation of transcription, DNA-dependent (GO:0006355)
evm.model.contig3889.1	GO:0003700; sequence-specific DNA binding transcription factor activity; Molecular Function	PREDICTED: zinc finger protein 850-like [Jaculus jaculus]	Zinc finger protein 268 OS=Homo sapiens GN=ZNF268 PE=1 SV=2	zinc finger protein 268-like; K09228 KRAB domain-containing zinc finger protein (A)	Molecular Function: metal ion binding (GO:0046872)
evm.model.contig2959.3	GO:0003676; nucleic acid binding; Molecular Function	PREDICTED: zinc finger protein 585B-like [Jaculus jaculus]	Zinc finger protein 420 OS=Homo sapiens GN=ZNF420 PE=1 SV=1	zinc finger protein 260-like; K09228 KRAB domain-containing zinc finger protein (A)	Molecular Function: nucleic acid binding (GO:0003676), Cellular Component: intracellular (GO:0005622), Biological Process: regulation of transcription, DNA-dependent (GO:0006355)
evm.model.contig1285.1	GO:0005179; hormone activity; Molecular Function	PREDICTED: putative GTP-binding protein 6 isoform X2 [Nannospalax galili]	Putative GTP-binding protein 6 OS=Homo sapiens GN=GTPBP6 PE=2 SV=3	NA	Molecular Function: GTP binding (GO:0005525)
evm.model.contig2795.1	GO:0004992; platelet activating factor receptor activity; Molecular Function	PREDICTED: LOW QUALITY PROTEIN: zinc finger protein 585A-like [Oryctolagus cuniculus]	Zinc finger protein 850 OS=Homo sapiens GN=ZNF850 PE=3 SV=2	zinc finger protein 585A-like; K09228 KRAB domain-containing zinc finger protein (A)	Molecular Function: metal ion binding (GO:0046872)
evm.model.contig5369.2	GO:0005199; structural constituent of cell wall; Molecular Function	PREDICTED: zinc finger protein 300 isoform X2 [Ailuropoda melanoleuca]	Zinc finger protein 268 OS=Homo sapiens GN=ZNF268 PE=1 SV=2	zinc finger protein 585A-like; K09228 KRAB domain-containing zinc finger protein (A)	Molecular Function: metal ion binding (GO:0046872)
evm.model.contig4149.1	GO:0003676; nucleic acid binding; Molecular Function	PREDICTED: LOW QUALITY PROTEIN: zinc finger protein 260-like [Jaculus jaculus]	Zinc finger protein 420 OS=Homo sapiens GN=ZNF420 PE=1 SV=1	zinc finger protein 260-like; K09228 KRAB domain-containing zinc finger protein (A)	Molecular Function: nucleic acid binding (GO:0003676), Cellular Component: intracellular (GO:0005622), Biological Process: regulation of transcription, DNA-dependent (GO:0006355)
evm.model.contig2904.1	GO:0003700; sequence-specific DNA binding transcription factor activity; Molecular Function	PREDICTED: zinc finger protein 268-like [Jaculus jaculus]	Zinc finger protein 268 OS=Homo sapiens GN=ZNF268 PE=1 SV=2	zinc finger protein 260-like; K09228 KRAB domain-containing zinc finger protein (A)	Molecular Function: metal ion binding (GO:0046872)
evm.model.contig3159.2	GO:0003676; nucleic acid binding; Molecular Function	PREDICTED: zinc finger protein 84-like isoform X1 [Jaculus jaculus]	Zinc finger protein 84 OS=Homo sapiens GN=ZNF84 PE=1 SV=2	zinc finger protein 585A-like; K09228 KRAB domain-containing zinc finger protein (A)	Molecular Function: nucleic acid binding (GO:0003676), Cellular Component: intracellular (GO:0005622), Biological Process: regulation of transcription, DNA-dependent (GO:0006355)
evm.model.contig3159.3	GO:0003676; nucleic acid binding; Molecular Function	PREDICTED: zinc finger protein 84-like isoform X1 [Jaculus jaculus]	Zinc finger protein 420 OS=Bos taurus GN=ZNF420 PE=2 SV=1	ZNF717; zinc finger protein 717; K09228 KRAB domain-containing zinc finger protein (A)	Molecular Function: nucleic acid binding (GO:0003676), Cellular Component: intracellular (GO:0005622), Biological Process: regulation of transcription, DNA-dependent (GO:0006355)
evm.model.contig1550.1	GO:0004707; MAP kinase activity; Molecular Function	Fibroblast growth factor 13 [Tupaia chinensis]	Fibroblast growth factor 13 OS=Pongo abelii GN=FGF13 PE=2 SV=1	fgf13, fgf2, fhf2; fibroblast growth factor 13; K04358 fibroblast growth factor (A)	Molecular Function: growth factor activity (GO:0008083)
evm.model.contig2567.4	GO:0003676; nucleic acid binding; Molecular Function	PREDICTED: zinc finger protein 260-like, partial [Sarcophilus harrisii]	Zinc finger protein 268 OS=Homo sapiens GN=ZNF268 PE=1 SV=2	zinc finger protein 260-like; K09228 KRAB domain-containing zinc finger protein (A)	Molecular Function: nucleic acid binding (GO:0003676), Cellular Component: intracellular (GO:0005622), Biological Process: regulation of transcription, DNA-dependent (GO:0006355)
evm.model.contig2547.1	GO:0006527; arginine catabolic process; Biological Process	PREDICTED: LOW QUALITY PROTEIN: zinc finger protein 208-like [Jaculus jaculus]	Zinc finger protein 208 OS=Homo sapiens GN=ZNF208 PE=2 SV=2	zinc finger protein 658B-like; K09228 KRAB domain-containing zinc finger protein (A)	Molecular Function: metal ion binding (GO:0046872)
evm.model.contig3141.2	GO:0003676; nucleic acid binding; Molecular Function	PREDICTED: LOW QUALITY PROTEIN: zinc finger protein 260-like [Jaculus jaculus]	Zinc finger protein 420 OS=Bos taurus GN=ZNF420 PE=2 SV=1	zinc finger protein 585A-like; K09228 KRAB domain-containing zinc finger protein (A)	Molecular Function: nucleic acid binding (GO:0003676), Cellular Component: intracellular (GO:0005622), Biological Process: regulation of transcription, DNA-dependent (GO:0006355)
evm.model.contig3141.3	GO:0004221; ubiquitin thiolesterase activity; Molecular Function	PREDICTED: ubiquitin carboxyl-terminal hydrolase 17-like protein 6 [Tarsius syrichta]	Ubiquitin carboxyl-terminal hydrolase 17-like protein 20 OS=Homo sapiens GN=USP17L20 PE=3 SV=1	ubiquitin carboxyl-terminal hydrolase 17-like protein 6; K11845 ubiquitin carboxyl-terminal hydrolase 17 [EC:3.4.19.12] (A)	Molecular Function: ubiquitin thiolesterase activity (GO:0004221), Biological Process: ubiquitin-dependent protein catabolic process (GO:0006511)
evm.model.chr11.2208	GO:0005337; nucleoside transmembrane transporter activity; Molecular Function	NA	NA	NA	Molecular Function: nucleoside transmembrane transporter activity (GO:0005337), Biological Process: transport (GO:0006810), Cellular Component: integral to membrane (GO:0016021)
evm.model.chr11.2042	GO:0000786; nucleosome; Cellular Component	NA	NA	NA	Cellular Component: nucleosome (GO:0000786), Molecular Function: DNA binding (GO:0003677), Biological Process: nucleosome assembly (GO:0006334)
evm.model.chr11.2870	GO:0016020; membrane; Cellular Component	PREDICTED: leucine-rich repeat-containing protein 37A2-like isoform X3 [Microcebus murinus]	Leucine-rich repeat-containing protein 37A OS=Homo sapiens GN=LRRC37A PE=2 SV=3	LRRC37A3; leucine rich repeat containing 37, member A3; K10874 RAD52 motif-containing protein 1 (A)	Cellular Component: membrane (GO:0016020), Molecular Function: cytokine binding (GO:0019955)
evm.model.chr11.2868	GO:0003677; DNA binding; Molecular Function	PREDICTED: LOW QUALITY PROTEIN: leucine-rich repeat-containing protein 37B [Jaculus jaculus]	Endo-1,4-beta-xylanase B OS=Neocallimastix patriciarum GN=xynB PE=2 SV=1	MAP7D3; MAP7 domain containing 3; K16807 MAP7 domain-containing protein 3 (A)	Molecular Function: DNA binding (GO:0003677), Molecular Function: ligand-activated sequence-specific DNA binding RNA polymerase II transcription factor activity (GO:0004879), Cellular Component: nucleus (GO:0005634), Biological Process: regulation of transcription, DNA-dependent (GO:0006355)
evm.model.chr11.3279	GO:0005576; extracellular region; Cellular Component	hypothetical protein EGM_19247 [Macaca fascicularis]	Fibroblast growth factor 13 OS=Pongo abelii GN=FGF13 PE=2 SV=1	fibroblast growth factor 13-like; K04358 fibroblast growth factor (A)	Molecular Function: growth factor activity (GO:0008083)
evm.model.chr11.1495	GO:0004222; metalloendopeptidase activity; Molecular Function	PREDICTED: leucine-rich repeat-containing protein 37A2-like [Peromyscus maniculatus bairdii]	Leucine-rich repeat-containing protein 37A3 OS=Homo sapiens GN=LRRC37A3 PE=2 SV=2	LRRC37A3; leucine rich repeat containing 37, member A3; K10874 RAD52 motif-containing protein 1 (A)	Molecular Function: metalloendopeptidase activity (GO:0004222), Cellular Component: extracellular space (GO:0005615), Molecular Function: zinc ion binding (GO:0008270)
evm.model.chr11.355	GO:0003700; sequence-specific DNA binding transcription factor activity; Molecular Function	PREDICTED: nesprin-1 isoform X15 [Homo sapiens]	Nesprin-1 OS=Homo sapiens GN=SYNE1 PE=1 SV=4	SYNE1; spectrin repeat containing, nuclear envelope 1; K19326 nesprin-1 (A)	Molecular Function: sequence-specific DNA binding transcription factor activity (GO:0003700), Cellular Component: nucleus (GO:0005634), Biological Process: regulation of transcription, DNA-dependent (GO:0006355)
evm.model.chr11.1061	NA	PREDICTED: cell wall protein AWA1-like [Cricetulus griseus]	Protein IWS1 homolog OS=Xenopus tropicalis GN=iws1 PE=2 SV=1	hypothetical protein; K10408 dynein heavy chain, axonemal (A)	NA
evm.model.chr11.1359	GO:0000087; M phase of mitotic cell cycle; Biological Process	NA	NA	NA	Biological Process: M phase of mitotic cell cycle (GO:0000087), Molecular Function: protein tyrosine phosphatase activity (GO:0004725), Cellular Component: intracellular (GO:0005622), Biological Process: protein dephosphorylation (GO:0006470)
evm.model.chr11.1093	GO:0004933; mating-type a-factor pheromone receptor activity; Molecular Function	PREDICTED: ATM interactor [Canis lupus familiaris]	ATM interactor OS=Homo sapiens GN=ATMIN PE=1 SV=2	NA	Molecular Function: mating-type a-factor pheromone receptor activity (GO:0004933), Biological Process: G-protein coupled receptor signaling pathway (GO:0007186), Cellular Component: membrane (GO:0016020)
evm.model.chr11.950	GO:0019028; viral capsid; Cellular Component	NA	NA	NA	Cellular Component: viral capsid (GO:0019028)
[truncated: 762 more rows]

## Sheet: contraction genes function
ID	GO	NR	Swissprot	KEGG	IPRSCAN
[truncated: 27 more rows]
